# Supplementary material for: Integrative multi-omics analysis reveals an 11-gene malignant–myeloid interaction signature and identifies TPST1 as a potential regulator of immunosuppressive microenvironment in glioma
Source: Discov Oncol. 2026 Mar 16;17:631. doi: 10.1007/s12672-026-04764-0 (PMC13103110; doi:10.1007/s12672-026-04764-0)
Supplement: Supplementary file 1 — Supplementary Material 1. [file 12672_2026_4764_MOESM1_ESM.xlsx]

## Sheet: Supplementary Table 1
Supplementary Table 1 Type and source of cohorts in the study
GBM dataset
Cohort	Sample Number	PMID	Acquisition
TCGA-GBM	154	18772890	https://portal.gdc.cancer.gov
CGGA693-GBM	237	33662628	http://www.cgga.org.cn/
CGGA325-GBM	108	33662628	http://www.cgga.org.cn/
GLASS-GBM	151	31748746	https://www.synapse.org/#!Synapse:syn17038081/wiki/585622
GSE121720	58	33339831	https://www.ncbi.nlm.nih.gov/geo/query/acc.cgi?acc=GSE121720
GSE147352	83	33539787	https://www.ncbi.nlm.nih.gov/geo/query/acc.cgi?acc=GSE147352
CPTAC	99	33577785	https://pdc.cancer.gov/pdc/
Imunotherapy dataset
Cohort	Sample Number	PMID	Acquisition
PD-1 RCCBraun	181	32472114	http://tiger.canceromics.org/#/
PD-1 MelanomaGSE78220	28	28129544
PD1_GBMPRJNA482620	34	30996326
PD1_MelanomaGSE91061	109	29033130
PD1_STADPRJEB25780	78	30013197
PD1_MelanomaPRJEB23709	50	30753825
PDL1_BLCAIMvigor	298	29443960	IMvigor210CoreBiologies package
scRNAseq dataset
Cohort	Sample Number	PMID	Acquisition
Gbmap	240	40312969	https://doi.org/10.5281/zenodo.6962901.
GSE154795	40	34836966	https://www.ncbi.nlm.nih.gov/geo/query/acc.cgi?acc=GSE154795
GSE167960	80	36599974	https://www.ncbi.nlm.nih.gov/geo/query/acc.cgi?acc=GSE167960
GSE174554	18	36539501	https://www.ncbi.nlm.nih.gov/geo/query/acc.cgi?acc=GSE174554
GSE276841	33	39818911	https://www.ncbi.nlm.nih.gov/geo/query/acc.cgi?acc= GSE276841

## Sheet: Supplementary Table 2
Supplementary Table 2 Clinical information of 890 samples from 7 independent cohorts
barcode	overall_survival	deceased	Gender	Age Group	IDH Mutation	1p/19q codeletion	MGMT Methylation	cohort
TCGA-02-0047	448	1	Male	Older	Wildtype	Non-codel	Unmethylated	TCGA
TCGA-02-0055	76	1	Female	Older	Wildtype	Non-codel	Unmethylated	TCGA
TCGA-02-2483	466	0	Male	Younger	Mutant	Non-codel	Methylated	TCGA
TCGA-02-2485	470	0	Male	Older	Wildtype	Non-codel	Unmethylated	TCGA
TCGA-02-2486	618	1	Male	Older	Wildtype	Non-codel	Unmethylated	TCGA
TCGA-06-0125	1448	1	Female	Older	Wildtype	Non-codel	Methylated	TCGA
TCGA-06-0129	1024	1	Male	Younger	Mutant	Non-codel	Methylated	TCGA
TCGA-06-0130	394	1	Male	Older	Wildtype	Non-codel	Unmethylated	TCGA
TCGA-06-0139	362	1	Male	Younger	Wildtype	Non-codel	Unmethylated	TCGA
TCGA-06-0141	313	1	Male	Older	Wildtype	Non-codel	Unmethylated	TCGA
TCGA-06-0878	218	0	Male	Older	Wildtype	Non-codel	Unmethylated	TCGA
TCGA-06-0882	632	1	Male	Younger	Wildtype	Non-codel	Unmethylated	TCGA
TCGA-06-1804	414	1	Female	Older	Wildtype	Non-codel	Methylated	TCGA
TCGA-06-2557	33	1	Male	Older	Wildtype	Non-codel	Unmethylated	TCGA
TCGA-06-2558	380	1	Female	Older	Wildtype	Non-codel	Unmethylated	TCGA
TCGA-06-2559	150	1	Male	Older	Wildtype	Non-codel	Methylated	TCGA
TCGA-06-2561	537	1	Female	Older	Wildtype	Non-codel	Unmethylated	TCGA
TCGA-06-2562	382	1	Male	Older	Wildtype	Non-codel	Unmethylated	TCGA
TCGA-06-2563	932	0	Female	Older	Wildtype	Non-codel	Methylated	TCGA
TCGA-06-2564	181	0	Male	Older	Wildtype	Non-codel	Unmethylated	TCGA
TCGA-06-2565	506	1	Male	Older	Wildtype	Non-codel	Methylated	TCGA
TCGA-06-2567	133	1	Male	Older	Wildtype	Non-codel	Methylated	TCGA
TCGA-06-2569	13	0	Female	Younger	Wildtype	Non-codel	Unmethylated	TCGA
TCGA-06-2570	958	0	Female	Younger	Mutant	Non-codel	Methylated	TCGA
TCGA-06-5408	357	1	Female	Older	Wildtype	Non-codel	Unmethylated	TCGA
TCGA-06-5410	108	1	Female	Older	Wildtype	Non-codel	Methylated	TCGA
TCGA-06-5411	254	1	Male	Older	Wildtype	Non-codel	Unmethylated	TCGA
TCGA-06-5412	138	1	Female	Older	Wildtype	Non-codel	Methylated	TCGA
TCGA-06-5413	268	0	Male	Older	Wildtype	Non-codel	Unmethylated	TCGA
TCGA-06-5414	273	0	Male	Older	Wildtype	Non-codel	Unmethylated	TCGA
TCGA-06-5415	260	0	Male	Older	Wildtype	Non-codel	Unmethylated	TCGA
TCGA-06-5418	83	1	Female	Older	Wildtype	Non-codel	Unmethylated	TCGA
TCGA-06-5856	114	1	Male	Older	Wildtype	Non-codel	Unmethylated	TCGA
TCGA-06-5858	187	0	Female	Older	Wildtype	Non-codel	Unmethylated	TCGA
TCGA-06-5859	139	0	Male	Older	Wildtype	Non-codel	Unmethylated	TCGA
TCGA-12-0821	323	1	Male	Older	Wildtype	Non-codel	Unmethylated	TCGA
TCGA-12-3650	333	1	Male	Older	Wildtype	Non-codel	Unmethylated	TCGA
TCGA-12-3652	1062	1	Male	Older	Wildtype	Non-codel	Unmethylated	TCGA
TCGA-12-3653	442	1	Female	Younger	Wildtype	Non-codel	Unmethylated	TCGA
TCGA-12-5295	454	1	Female	Older	Wildtype	Non-codel	Methylated	TCGA
TCGA-12-5299	98	1	Female	Older	Wildtype	Non-codel	Unmethylated	TCGA
TCGA-14-0781	29	1	Male	Older	Wildtype	Non-codel	Unmethylated	TCGA
TCGA-14-0787	68	1	Male	Older	Wildtype	Non-codel	Methylated	TCGA
TCGA-14-0789	342	1	Male	Older	Wildtype	Non-codel	Methylated	TCGA
TCGA-14-0790	419	1	Female	Older	Wildtype	Non-codel	Methylated	TCGA
TCGA-14-0817	164	1	Female	Older	Wildtype	Non-codel	Unmethylated	TCGA
TCGA-14-0871	880	1	Female	Older	Wildtype	Non-codel	Unmethylated	TCGA
TCGA-14-1034	485	1	Female	Older	Wildtype	Non-codel	Methylated	TCGA
TCGA-14-1823	543	1	Female	Older	Wildtype	Non-codel	Methylated	TCGA
TCGA-14-1825	232	1	Male	Older	Wildtype	Non-codel	Unmethylated	TCGA
TCGA-14-1829	218	0	Male	Older	Wildtype	Non-codel	Unmethylated	TCGA
TCGA-14-2554	532	1	Female	Older	Wildtype	Non-codel	Unmethylated	TCGA
TCGA-15-1444	1537	1	Male	Younger	Mutant	Non-codel	Methylated	TCGA
TCGA-16-0846	119	1	Male	Older	Wildtype	Non-codel	Methylated	TCGA
TCGA-16-1045	883	1	Female	Older	Wildtype	Non-codel	Methylated	TCGA
TCGA-19-1390	772	1	Female	Older	Wildtype	Non-codel	Methylated	TCGA
TCGA-19-2619	294	0	Female	Older	Wildtype	Non-codel	Methylated	TCGA
TCGA-19-2620	148	1	Male	Older	Wildtype	Non-codel	Methylated	TCGA
TCGA-19-2624	5	1	Male	Older	Wildtype	Non-codel	Unmethylated	TCGA
TCGA-19-2625	124	1	Female	Older	Wildtype	Non-codel	Unmethylated	TCGA
TCGA-19-2629	737	1	Male	Older	Mutant	Non-codel	Unmethylated	TCGA
TCGA-19-5960	455	1	Male	Older	Wildtype	Non-codel	Unmethylated	TCGA
TCGA-26-1442	953	0	Male	Younger	Mutant	Non-codel	Methylated	TCGA
TCGA-26-5132	286	0	Male	Older	Wildtype	Non-codel	Methylated	TCGA
TCGA-26-5133	452	0	Male	Older	Wildtype	Non-codel	Unmethylated	TCGA
TCGA-26-5134	167	0	Male	Older	Wildtype	Non-codel	Unmethylated	TCGA
TCGA-26-5135	270	1	Female	Older	Wildtype	Non-codel	Methylated	TCGA
TCGA-26-5136	577	1	Female	Older	Wildtype	Non-codel	Methylated	TCGA
TCGA-26-5139	48	0	Female	Older	Wildtype	Non-codel	Unmethylated	TCGA
TCGA-27-1830	154	1	Male	Older	Wildtype	Non-codel	Unmethylated	TCGA
TCGA-27-1831	505	1	Male	Older	Wildtype	Non-codel	Unmethylated	TCGA
TCGA-27-1832	300	1	Female	Older	Wildtype	Non-codel	Unmethylated	TCGA
TCGA-27-1834	1233	1	Male	Older	Wildtype	Non-codel	Methylated	TCGA
TCGA-27-1835	648	1	Female	Older	Wildtype	Non-codel	Methylated	TCGA
TCGA-27-1837	427	1	Male	Younger	Wildtype	Non-codel	Methylated	TCGA
TCGA-27-2519	550	1	Male	Older	Wildtype	Non-codel	Unmethylated	TCGA
TCGA-27-2521	510	1	Male	Younger	Mutant	Non-codel	Methylated	TCGA
TCGA-27-2523	489	1	Male	Older	Wildtype	Non-codel	Methylated	TCGA
TCGA-27-2524	231	1	Male	Older	Wildtype	Non-codel	Unmethylated	TCGA
TCGA-27-2526	87	1	Female	Older	Wildtype	Non-codel	Unmethylated	TCGA
TCGA-27-2528	480	1	Male	Older	Wildtype	Non-codel	Methylated	TCGA
TCGA-28-1747	77	1	Male	Younger	Wildtype	Non-codel	Methylated	TCGA
TCGA-28-1753	37	0	Male	Older	Wildtype	Non-codel	Unmethylated	TCGA
TCGA-28-2509	145	0	Female	Older	Wildtype	Non-codel	Methylated	TCGA
TCGA-28-2513	222	0	Female	Older	Wildtype	Non-codel	Unmethylated	TCGA
TCGA-28-2514	160	0	Male	Older	Wildtype	Non-codel	Unmethylated	TCGA
TCGA-28-5204	454	1	Male	Older	Wildtype	Non-codel	Unmethylated	TCGA
TCGA-28-5207	343	1	Male	Older	Wildtype	Non-codel	Unmethylated	TCGA
TCGA-28-5208	544	1	Male	Older	Wildtype	Non-codel	Methylated	TCGA
TCGA-28-5209	442	0	Female	Older	Wildtype	Non-codel	Methylated	TCGA
TCGA-28-5213	951	1	Male	Older	Wildtype	Non-codel	Unmethylated	TCGA
TCGA-28-5215	335	1	Female	Older	Wildtype	Non-codel	Methylated	TCGA
TCGA-28-5216	415	0	Male	Older	Wildtype	Non-codel	Unmethylated	TCGA
TCGA-28-5218	157	1	Male	Older	Wildtype	Non-codel	Unmethylated	TCGA
TCGA-28-5220	388	1	Male	Older	Wildtype	Non-codel	Unmethylated	TCGA
TCGA-32-1970	468	1	Male	Older	Wildtype	Non-codel	Unmethylated	TCGA
TCGA-32-1980	36	1	Male	Older	Wildtype	Non-codel	Unmethylated	TCGA
TCGA-32-1982	142	1	Female	Older	Wildtype	Non-codel	Methylated	TCGA
TCGA-32-2615	485	1	Male	Older	Wildtype	Non-codel	Unmethylated	TCGA
TCGA-32-2632	269	1	Male	Older	Wildtype	Non-codel	Unmethylated	TCGA
TCGA-32-2634	693	0	Male	Older	Wildtype	Non-codel	Methylated	TCGA
TCGA-32-2638	766	1	Male	Older	Wildtype	Non-codel	Methylated	TCGA
TCGA-32-4213	604	0	Female	Older	Wildtype	Non-codel	Methylated	TCGA
TCGA-32-5222	585	1	Male	Older	Wildtype	Non-codel	Methylated	TCGA
TCGA-41-2571	26	1	Male	Older	Wildtype	Non-codel	Unmethylated	TCGA
TCGA-41-2572	406	1	Male	Older	Wildtype	Non-codel	Unmethylated	TCGA
TCGA-41-3915	360	1	Male	Older	Wildtype	Non-codel	Methylated	TCGA
TCGA-41-4097	6	1	Female	Older	Wildtype	Non-codel	Unmethylated	TCGA
TCGA-41-5651	460	1	Female	Older	Wildtype	Non-codel	Methylated	TCGA
TCGA-76-4925	146	1	Male	Older	Wildtype	Non-codel	Methylated	TCGA
TCGA-76-4926	138	1	Male	Older	Wildtype	Non-codel	Unmethylated	TCGA
TCGA-76-4928	94	1	Female	Older	Wildtype	Non-codel	Methylated	TCGA
TCGA-76-4929	111	1	Female	Older	Wildtype	Non-codel	Methylated	TCGA
TCGA-76-4931	279	1	Female	Older	Wildtype	Non-codel	Unmethylated	TCGA
CGGA_1017	768	1	Female	Younger	Wildtype	Non-codel	Unmethylated	CGGA693
CGGA_1036	806	1	Male	Younger	Wildtype	Non-codel	Methylated	CGGA693
CGGA_1041	3593	0	Male	Older	Wildtype	Non-codel	Unmethylated	CGGA693
CGGA_1075	398	1	Male	Older	Wildtype	Non-codel	Unmethylated	CGGA693
CGGA_1103	585	1	Female	Younger	Mutant	Non-codel	Methylated	CGGA693
CGGA_1106	420	1	Male	Younger	Wildtype	Non-codel	Methylated	CGGA693
CGGA_1130	402	1	Female	Younger	Mutant	Non-codel	Methylated	CGGA693
CGGA_1134	59	1	Female	Older	Wildtype	Non-codel	Methylated	CGGA693
CGGA_1135	1244	1	Male	Younger	Wildtype	Non-codel	Unmethylated	CGGA693
CGGA_1138	411	1	Male	Older	Wildtype	Non-codel	Unmethylated	CGGA693
CGGA_1142	1005	1	Male	Older	Wildtype	Non-codel	Unmethylated	CGGA693
CGGA_1164	1022	1	Female	Younger	Mutant	Codel	Unmethylated	CGGA693
CGGA_1172	3131	0	Female	Younger	Mutant	Non-codel	Methylated	CGGA693
CGGA_1208	161	1	Male	Younger	Wildtype	Non-codel	Unmethylated	CGGA693
CGGA_1236	191	1	Female	Older	Wildtype	Non-codel	Methylated	CGGA693
CGGA_1248	138	1	Male	Older	Wildtype	Non-codel	Unmethylated	CGGA693
CGGA_1255	118	1	Male	Older	Wildtype	Non-codel	Methylated	CGGA693
CGGA_1257	192	1	Male	Older	Wildtype	Non-codel	Unmethylated	CGGA693
CGGA_1260	177	1	Male	Younger	Wildtype	Non-codel	Unmethylated	CGGA693
CGGA_1282	1116	1	Female	Younger	Wildtype	Non-codel	Unmethylated	CGGA693
CGGA_1326	322	1	Male	Older	Mutant	Non-codel	Unmethylated	CGGA693
CGGA_1353	1022	1	Male	Older	Wildtype	Non-codel	Unmethylated	CGGA693
CGGA_1354	530	1	Female	Younger	Wildtype	Non-codel	Methylated	CGGA693
CGGA_1371	2791	0	Male	Older	Wildtype	Non-codel	Methylated	CGGA693
CGGA_1380	291	1	Male	Older	Wildtype	Non-codel	Methylated	CGGA693
CGGA_1382	284	1	Male	Older	Wildtype	Non-codel	Methylated	CGGA693
CGGA_1387	90	1	Male	Younger	Wildtype	Non-codel	Methylated	CGGA693
CGGA_139	694	1	Male	Older	Mutant	Non-codel	Unmethylated	CGGA693
CGGA_1391	426	0	Male	Older	Wildtype	Non-codel	Unmethylated	CGGA693
CGGA_1392	473	1	Male	Older	Wildtype	Non-codel	Unmethylated	CGGA693
CGGA_1402	2742	0	Male	Younger	Wildtype	Non-codel	Methylated	CGGA693
CGGA_1403	679	1	Female	Older	Wildtype	Non-codel	Methylated	CGGA693
CGGA_1410	825	1	Female	Younger	Wildtype	Non-codel	Methylated	CGGA693
CGGA_1415	2719	0	Female	Younger	Wildtype	Non-codel	Methylated	CGGA693
CGGA_1419	249	1	Male	Older	Wildtype	Non-codel	Unmethylated	CGGA693
CGGA_1420	364	1	Male	Older	Wildtype	Non-codel	Methylated	CGGA693
CGGA_1425	640	1	Female	Younger	Wildtype	Codel	Methylated	CGGA693
CGGA_1426	133	1	Female	Older	Wildtype	Non-codel	Unmethylated	CGGA693
CGGA_1429	2685	0	Female	Younger	Mutant	Codel	Methylated	CGGA693
CGGA_1430	162	1	Female	Younger	Wildtype	Non-codel	Unmethylated	CGGA693
CGGA_1433	394	1	Female	Older	Wildtype	Non-codel	Unmethylated	CGGA693
CGGA_1441	1882	1	Male	Older	Wildtype	Non-codel	Methylated	CGGA693
CGGA_1444	378	1	Female	Older	Wildtype	Non-codel	Methylated	CGGA693
CGGA_1451	438	1	Female	Older	Wildtype	Non-codel	Unmethylated	CGGA693
CGGA_1452	468	1	Male	Older	Wildtype	Non-codel	Methylated	CGGA693
CGGA_1457	312	1	Male	Older	Wildtype	Non-codel	Methylated	CGGA693
CGGA_1461	226	1	Female	Older	Wildtype	Non-codel	Unmethylated	CGGA693
CGGA_1462	174	1	Male	Older	Wildtype	Non-codel	Methylated	CGGA693
CGGA_1476	299	1	Female	Older	Wildtype	Non-codel	Methylated	CGGA693
CGGA_1478	542	1	Female	Older	Wildtype	Non-codel	Methylated	CGGA693
CGGA_1480	405	1	Male	Younger	Wildtype	Non-codel	Methylated	CGGA693
CGGA_1491	246	1	Male	Younger	Mutant	Non-codel	Unmethylated	CGGA693
CGGA_1492	268	1	Female	Older	Wildtype	Non-codel	Unmethylated	CGGA693
CGGA_1496	330	1	Female	Younger	Mutant	Codel	Methylated	CGGA693
CGGA_1500	108	1	Female	Older	Wildtype	Non-codel	Unmethylated	CGGA693
CGGA_1505	172	1	Male	Younger	Mutant	Non-codel	Unmethylated	CGGA693
CGGA_1507	715	1	Female	Younger	Wildtype	Non-codel	Unmethylated	CGGA693
CGGA_1521	205	1	Female	Older	Wildtype	Non-codel	Methylated	CGGA693
CGGA_1529	583	1	Male	Older	Wildtype	Non-codel	Unmethylated	CGGA693
CGGA_1534	27	1	Female	Older	Mutant	Non-codel	Unmethylated	CGGA693
CGGA_1535	232	1	Male	Older	Mutant	Non-codel	Unmethylated	CGGA693
CGGA_1537	97	1	Male	Older	Wildtype	Non-codel	Methylated	CGGA693
CGGA_1538	247	1	Female	Older	Wildtype	Non-codel	Methylated	CGGA693
CGGA_1539	2462	0	Male	Older	Mutant	Non-codel	Methylated	CGGA693
CGGA_1541	67	1	Female	Older	Wildtype	Non-codel	Methylated	CGGA693
CGGA_1543	723	1	Male	Older	Mutant	Non-codel	Unmethylated	CGGA693
CGGA_1546	223	1	Male	Older	Wildtype	Non-codel	Unmethylated	CGGA693
CGGA_1548	1054	1	Male	Older	Wildtype	Non-codel	Unmethylated	CGGA693
CGGA_1558	130	1	Male	Older	Wildtype	Non-codel	Methylated	CGGA693
CGGA_1559	603	1	Male	Older	Mutant	Codel	Methylated	CGGA693
CGGA_1560	459	1	Female	Younger	Mutant	Non-codel	Methylated	CGGA693
CGGA_1564	190	1	Male	Older	Wildtype	Non-codel	Unmethylated	CGGA693
CGGA_1571	412	0	Female	Older	Mutant	Non-codel	Methylated	CGGA693
CGGA_1572	160	1	Female	Older	Wildtype	Non-codel	Unmethylated	CGGA693
CGGA_1586	232	1	Female	Older	Wildtype	Non-codel	Unmethylated	CGGA693
CGGA_1596	205	1	Male	Older	Wildtype	Non-codel	Methylated	CGGA693
CGGA_1597	174	1	Male	Older	Wildtype	Non-codel	Methylated	CGGA693
CGGA_1601	710	1	Male	Older	Wildtype	Non-codel	Methylated	CGGA693
CGGA_1603	356	1	Male	Younger	Wildtype	Non-codel	Unmethylated	CGGA693
CGGA_1604	740	1	Male	Older	Mutant	Non-codel	Methylated	CGGA693
CGGA_1605	321	1	Male	Younger	Wildtype	Non-codel	Methylated	CGGA693
CGGA_1611	1158	1	Female	Younger	Mutant	Non-codel	Unmethylated	CGGA693
CGGA_1612	718	1	Male	Older	Wildtype	Non-codel	Unmethylated	CGGA693
CGGA_1613	250	0	Male	Older	Wildtype	Non-codel	Methylated	CGGA693
CGGA_1615	586	1	Male	Older	Wildtype	Codel	Unmethylated	CGGA693
CGGA_1624	87	1	Female	Younger	Mutant	Non-codel	Methylated	CGGA693
CGGA_1626	696	1	Male	Older	Wildtype	Non-codel	Unmethylated	CGGA693
CGGA_1631	221	1	Female	Older	Wildtype	Non-codel	Methylated	CGGA693
CGGA_1634	366	1	Female	Younger	Wildtype	Non-codel	Methylated	CGGA693
CGGA_1641	291	1	Female	Older	Wildtype	Non-codel	Methylated	CGGA693
CGGA_1644	173	1	Male	Older	Wildtype	Non-codel	Methylated	CGGA693
CGGA_1650	1283	1	Male	Younger	Mutant	Non-codel	Methylated	CGGA693
CGGA_1656	149	1	Male	Older	Wildtype	Non-codel	Methylated	CGGA693
CGGA_1658	1574	1	Female	Older	Wildtype	Non-codel	Unmethylated	CGGA693
CGGA_1659	387	1	Male	Younger	Wildtype	Non-codel	Methylated	CGGA693
CGGA_1681	346	1	Female	Older	Wildtype	Codel	Methylated	CGGA693
CGGA_1682	345	1	Male	Older	Wildtype	Non-codel	Methylated	CGGA693
CGGA_1687	2118	0	Male	Younger	Wildtype	Non-codel	Unmethylated	CGGA693
CGGA_1690	592	1	Male	Older	Wildtype	Non-codel	Unmethylated	CGGA693
CGGA_1694	624	1	Male	Older	Wildtype	Non-codel	Unmethylated	CGGA693
CGGA_1697	89	1	Female	Older	Wildtype	Non-codel	Methylated	CGGA693
CGGA_1698	388	1	Female	Older	Wildtype	Non-codel	Methylated	CGGA693
CGGA_1702	168	1	Female	Younger	Wildtype	Non-codel	Unmethylated	CGGA693
CGGA_1708	1122	1	Female	Older	Wildtype	Non-codel	Methylated	CGGA693
CGGA_1709	415	1	Male	Older	Wildtype	Non-codel	Unmethylated	CGGA693
CGGA_1713	332	1	Male	Older	Wildtype	Non-codel	Methylated	CGGA693
CGGA_1727	1980	0	Male	Older	Mutant	Non-codel	Unmethylated	CGGA693
CGGA_1728	917	1	Male	Older	Mutant	Non-codel	Unmethylated	CGGA693
CGGA_1729	244	1	Male	Older	Wildtype	Non-codel	Methylated	CGGA693
CGGA_1735	813	1	Male	Older	Wildtype	Non-codel	Unmethylated	CGGA693
CGGA_1736	938	1	Female	Older	Wildtype	Non-codel	Unmethylated	CGGA693
CGGA_1740	363	1	Female	Older	Wildtype	Non-codel	Methylated	CGGA693
CGGA_1749	401	1	Female	Older	Wildtype	Non-codel	Unmethylated	CGGA693
CGGA_1750	250	1	Female	Older	Wildtype	Non-codel	Methylated	CGGA693
CGGA_1758	414	1	Female	Older	Wildtype	Non-codel	Methylated	CGGA693
CGGA_1764	710	1	Male	Younger	Mutant	Non-codel	Unmethylated	CGGA693
CGGA_1769	1854	0	Female	Older	Wildtype	Non-codel	Methylated	CGGA693
CGGA_1770	267	1	Female	Older	Mutant	Non-codel	Unmethylated	CGGA693
CGGA_1773	104	1	Female	Older	Wildtype	Non-codel	Unmethylated	CGGA693
CGGA_1776	259	1	Male	Younger	Wildtype	Non-codel	Unmethylated	CGGA693
CGGA_1785	329	1	Male	Younger	Mutant	Non-codel	Methylated	CGGA693
CGGA_1807	247	1	Female	Older	Wildtype	Non-codel	Methylated	CGGA693
CGGA_1812	780	1	Male	Older	Wildtype	Non-codel	Unmethylated	CGGA693
CGGA_1814	221	1	Female	Older	Wildtype	Non-codel	Unmethylated	CGGA693
CGGA_1815	185	1	Female	Older	Wildtype	Non-codel	Methylated	CGGA693
CGGA_1817	399	1	Female	Older	Wildtype	Non-codel	Methylated	CGGA693
CGGA_1819	1005	1	Male	Older	Wildtype	Non-codel	Methylated	CGGA693
CGGA_1820	77	1	Female	Older	Wildtype	Non-codel	Unmethylated	CGGA693
CGGA_1826	44	1	Female	Older	Wildtype	Non-codel	Methylated	CGGA693
CGGA_1833	494	1	Female	Older	Wildtype	Non-codel	Methylated	CGGA693
CGGA_1840	1179	0	Female	Older	Wildtype	Non-codel	Methylated	CGGA693
CGGA_1866	127	1	Male	Older	Wildtype	Non-codel	Unmethylated	CGGA693
CGGA_1870	1556	0	Male	Older	Mutant	Codel	Unmethylated	CGGA693
CGGA_1886	338	1	Male	Younger	Wildtype	Non-codel	Unmethylated	CGGA693
CGGA_1899	176	1	Male	Older	Wildtype	Non-codel	Unmethylated	CGGA693
CGGA_1901	540	1	Male	Older	Wildtype	Non-codel	Methylated	CGGA693
CGGA_1908	298	1	Female	Younger	Wildtype	Non-codel	Methylated	CGGA693
CGGA_1911	1451	0	Male	Younger	Wildtype	Non-codel	Methylated	CGGA693
CGGA_1946	142	1	Female	Older	Wildtype	Non-codel	Unmethylated	CGGA693
CGGA_1953	73	1	Male	Older	Wildtype	Non-codel	Methylated	CGGA693
CGGA_1972	1291	0	Male	Older	Wildtype	Non-codel	Unmethylated	CGGA693
CGGA_1976	73	1	Female	Older	Wildtype	Non-codel	Unmethylated	CGGA693
CGGA_1985	380	1	Male	Younger	Mutant	Non-codel	Unmethylated	CGGA693
CGGA_2008	44	1	Male	Older	Wildtype	Non-codel	Methylated	CGGA693
CGGA_2024	328	1	Female	Younger	Wildtype	Non-codel	Methylated	CGGA693
CGGA_2039	702	0	Male	Younger	Wildtype	Non-codel	Methylated	CGGA693
CGGA_2106	892	0	Female	Younger	Mutant	Codel	Methylated	CGGA693
CGGA_2115	171	1	Female	Younger	Wildtype	Non-codel	Unmethylated	CGGA693
CGGA_487	156	1	Male	Older	Wildtype	Non-codel	Unmethylated	CGGA693
CGGA_509	623	1	Male	Younger	Wildtype	Non-codel	Unmethylated	CGGA693
CGGA_530	506	1	Female	Younger	Wildtype	Non-codel	Methylated	CGGA693
CGGA_568	285	1	Male	Younger	Wildtype	Non-codel	Unmethylated	CGGA693
CGGA_777	146	1	Male	Older	Wildtype	Non-codel	Unmethylated	CGGA693
CGGA_831	546	1	Female	Older	Wildtype	Non-codel	Unmethylated	CGGA693
CGGA_869	537	0	Female	Younger	Wildtype	Non-codel	Unmethylated	CGGA693
CGGA_P280	1342	0	Female	Older	Wildtype	Non-codel	Methylated	CGGA693
CGGA_P283	1331	0	Male	Younger	Wildtype	Non-codel	Methylated	CGGA693
CGGA_P295	273	1	Male	Older	Wildtype	Non-codel	Unmethylated	CGGA693
CGGA_P335	1203	0	Male	Younger	Mutant	Codel	Methylated	CGGA693
CGGA_P411	440	1	Female	Older	Mutant	Non-codel	Methylated	CGGA693
CGGA_P512	541	1	Male	Younger	Wildtype	Non-codel	Methylated	CGGA693
CGGA_P585	344	1	Male	Older	Wildtype	Non-codel	Methylated	CGGA693
CGGA_P596	777	0	Female	Older	Mutant	Codel	Methylated	CGGA693
CGGA_P609	726	0	Female	Younger	Wildtype	Non-codel	Unmethylated	CGGA693
CGGA_P625	161	1	Female	Older	Mutant	Non-codel	Methylated	CGGA693
CGGA_1001	3817	0	Male	Younger	Wildtype	Non-codel	Unmethylated	CGGA325
CGGA_1007	345	1	Female	Older	Wildtype	Non-codel	Unmethylated	CGGA325
CGGA_1008	315	1	Female	Older	Wildtype	Non-codel	Unmethylated	CGGA325
CGGA_1011	109	1	Female	Older	Wildtype	Non-codel	Unmethylated	CGGA325
CGGA_1015	164	1	Male	Older	Wildtype	Non-codel	Unmethylated	CGGA325
CGGA_1019	212	1	Male	Older	Wildtype	Non-codel	Methylated	CGGA325
CGGA_1023	681	1	Female	Older	Wildtype	Non-codel	Unmethylated	CGGA325
CGGA_1024	3074	1	Male	Older	Wildtype	Non-codel	Methylated	CGGA325
CGGA_1026	1570	1	Male	Older	Wildtype	Non-codel	Methylated	CGGA325
CGGA_1035	567	1	Female	Older	Wildtype	Non-codel	Methylated	CGGA325
CGGA_1039	727	1	Male	Younger	Wildtype	Non-codel	Methylated	CGGA325
CGGA_1045	348	1	Male	Older	Wildtype	Non-codel	Unmethylated	CGGA325
CGGA_1049	809	1	Male	Older	Wildtype	Non-codel	Unmethylated	CGGA325
CGGA_1053	370	1	Female	Older	Wildtype	Non-codel	Unmethylated	CGGA325
CGGA_1060	227	1	Male	Younger	Mutant	Non-codel	Methylated	CGGA325
CGGA_1070	333	1	Male	Younger	Wildtype	Non-codel	Unmethylated	CGGA325
CGGA_1072	1090	1	Male	Younger	Wildtype	Non-codel	Unmethylated	CGGA325
CGGA_1073	270	1	Female	Younger	Wildtype	Non-codel	Unmethylated	CGGA325
CGGA_1074	86	1	Male	Older	Wildtype	Non-codel	Methylated	CGGA325
CGGA_1077	591	1	Male	Older	Wildtype	Non-codel	Unmethylated	CGGA325
CGGA_1078	315	1	Female	Older	Wildtype	Non-codel	Methylated	CGGA325
CGGA_1083	450	1	Male	Older	Wildtype	Non-codel	Unmethylated	CGGA325
CGGA_1091	1116	1	Female	Older	Wildtype	Non-codel	Methylated	CGGA325
CGGA_1109	1348	1	Male	Younger	Wildtype	Non-codel	Unmethylated	CGGA325
CGGA_1114	460	1	Male	Older	Wildtype	Non-codel	Unmethylated	CGGA325
CGGA_1116	248	1	Female	Older	Mutant	Non-codel	Methylated	CGGA325
CGGA_1119	422	1	Male	Older	Mutant	Codel	Methylated	CGGA325
CGGA_1124	484	1	Male	Older	Wildtype	Non-codel	Unmethylated	CGGA325
CGGA_1139	1196	1	Female	Older	Wildtype	Non-codel	Methylated	CGGA325
CGGA_1171	412	1	Male	Younger	Wildtype	Non-codel	Methylated	CGGA325
CGGA_1177	449	1	Male	Younger	Wildtype	Non-codel	Unmethylated	CGGA325
CGGA_1180	1226	0	Female	Older	Wildtype	Non-codel	Unmethylated	CGGA325
CGGA_1214	604	1	Female	Older	Wildtype	Non-codel	Methylated	CGGA325
CGGA_1216	312	1	Male	Older	Wildtype	Non-codel	Methylated	CGGA325
CGGA_1219	2120	1	Female	Older	Mutant	Non-codel	Methylated	CGGA325
CGGA_1224	271	1	Male	Older	Wildtype	Non-codel	Unmethylated	CGGA325
CGGA_1227	1197	1	Female	Older	Wildtype	Non-codel	Methylated	CGGA325
CGGA_1234	705	1	Male	Younger	Wildtype	Non-codel	Unmethylated	CGGA325
CGGA_1237	296	1	Male	Older	Wildtype	Non-codel	Unmethylated	CGGA325
CGGA_1240	19	1	Male	Younger	Wildtype	Non-codel	Unmethylated	CGGA325
CGGA_1251	272	1	Female	Younger	Wildtype	Non-codel	Unmethylated	CGGA325
CGGA_1258	114	1	Male	Younger	Wildtype	Non-codel	Unmethylated	CGGA325
CGGA_1270	188	1	Female	Older	Wildtype	Non-codel	Unmethylated	CGGA325
CGGA_1271	523	1	Male	Younger	Wildtype	Non-codel	Methylated	CGGA325
CGGA_1275	183	1	Male	Older	Wildtype	Non-codel	Unmethylated	CGGA325
CGGA_1285	79	1	Female	Older	Wildtype	Non-codel	Methylated	CGGA325
CGGA_1287	533	1	Male	Younger	Mutant	Non-codel	Unmethylated	CGGA325
CGGA_1299	550	1	Male	Older	Wildtype	Non-codel	Unmethylated	CGGA325
CGGA_1313	379	1	Male	Younger	Wildtype	Non-codel	Unmethylated	CGGA325
CGGA_1314	172	1	Female	Younger	Mutant	Non-codel	Methylated	CGGA325
CGGA_1320	59	1	Male	Younger	Wildtype	Non-codel	Unmethylated	CGGA325
CGGA_1332	510	0	Female	Older	Wildtype	Non-codel	Methylated	CGGA325
CGGA_1338	1122	1	Female	Older	Wildtype	Non-codel	Methylated	CGGA325
CGGA_1342	186	1	Male	Older	Wildtype	Non-codel	Unmethylated	CGGA325
CGGA_1343	94	1	Male	Younger	Wildtype	Non-codel	Methylated	CGGA325
CGGA_1370	325	0	Male	Older	Wildtype	Non-codel	Unmethylated	CGGA325
CGGA_1381	46	1	Female	Younger	Mutant	Non-codel	Methylated	CGGA325
CGGA_1384	191	1	Female	Younger	Mutant	Non-codel	Methylated	CGGA325
CGGA_1394	139	1	Male	Younger	Mutant	Non-codel	Methylated	CGGA325
CGGA_1409	2727	0	Female	Younger	Mutant	Non-codel	Unmethylated	CGGA325
CGGA_274	610	0	Female	Older	Wildtype	Non-codel	Unmethylated	CGGA325
CGGA_413	183	0	Male	Older	Wildtype	Non-codel	Unmethylated	CGGA325
CGGA_483	277	1	Female	Older	Wildtype	Non-codel	Unmethylated	CGGA325
CGGA_491	1074	1	Female	Younger	Mutant	Non-codel	Methylated	CGGA325
CGGA_494	4435	0	Female	Older	Wildtype	Non-codel	Methylated	CGGA325
CGGA_499	122	1	Male	Older	Wildtype	Non-codel	Methylated	CGGA325
CGGA_525	138	1	Male	Older	Wildtype	Non-codel	Methylated	CGGA325
CGGA_545	555	1	Female	Younger	Mutant	Non-codel	Methylated	CGGA325
CGGA_604	381	1	Male	Older	Wildtype	Non-codel	Methylated	CGGA325
CGGA_624	122	1	Female	Older	Wildtype	Non-codel	Unmethylated	CGGA325
CGGA_658	372	1	Male	Older	Wildtype	Non-codel	Methylated	CGGA325
CGGA_669	607	1	Female	Older	Wildtype	Codel	Unmethylated	CGGA325
CGGA_676	376	1	Male	Older	Wildtype	Non-codel	Unmethylated	CGGA325
CGGA_679	263	1	Female	Older	Wildtype	Non-codel	Methylated	CGGA325
CGGA_680	2373	1	Male	Older	Wildtype	Non-codel	Unmethylated	CGGA325
CGGA_700	170	0	Female	Younger	Mutant	Non-codel	Methylated	CGGA325
CGGA_710	660	1	Male	Younger	Mutant	Non-codel	Methylated	CGGA325
CGGA_731	503	1	Male	Older	Wildtype	Non-codel	Unmethylated	CGGA325
CGGA_747	970	1	Male	Younger	Mutant	Non-codel	Methylated	CGGA325
CGGA_759	1263	1	Male	Younger	Mutant	Non-codel	Methylated	CGGA325
CGGA_761	1840	1	Male	Older	Mutant	Non-codel	Methylated	CGGA325
CGGA_782	289	1	Male	Older	Wildtype	Non-codel	Unmethylated	CGGA325
CGGA_789	345	1	Male	Older	Wildtype	Non-codel	Unmethylated	CGGA325
CGGA_802	681	1	Male	Younger	Wildtype	Non-codel	Unmethylated	CGGA325
CGGA_804	614	0	Female	Older	Wildtype	Non-codel	Methylated	CGGA325
CGGA_808	1167	0	Male	Younger	Wildtype	Non-codel	Unmethylated	CGGA325
CGGA_837	432	1	Male	Older	Wildtype	Non-codel	Methylated	CGGA325
CGGA_842	204	1	Female	Older	Wildtype	Non-codel	Unmethylated	CGGA325
CGGA_848	239	0	Female	Older	Wildtype	Non-codel	Unmethylated	CGGA325
CGGA_850	564	0	Female	Older	Wildtype	Non-codel	Unmethylated	CGGA325
CGGA_859	387	1	Male	Older	Wildtype	Non-codel	Unmethylated	CGGA325
CGGA_876	159	1	Female	Older	Wildtype	Non-codel	Unmethylated	CGGA325
CGGA_878	863	1	Male	Younger	Wildtype	Non-codel	Unmethylated	CGGA325
CGGA_899	231	1	Male	Older	Mutant	Non-codel	Methylated	CGGA325
CGGA_902	193	1	Male	Older	Wildtype	Non-codel	Unmethylated	CGGA325
CGGA_D02	484	1	Male	Older	Wildtype	Non-codel	Methylated	CGGA325
CGGA_D03	423	1	Male	Older	Wildtype	Non-codel	Methylated	CGGA325
CGGA_D09	233	1	Male	Older	Wildtype	Non-codel	Unmethylated	CGGA325
CGGA_D26	263	1	Male	Older	Wildtype	Non-codel	Unmethylated	CGGA325
CGGA_D32	358	1	Male	Older	Wildtype	Non-codel	Unmethylated	CGGA325
CGGA_D35	661	1	Female	Older	Wildtype	Non-codel	Methylated	CGGA325
CGGA_D36	34	1	Male	Older	Wildtype	Non-codel	Methylated	CGGA325
CGGA_D37	965	1	Male	Older	Wildtype	Non-codel	Unmethylated	CGGA325
CGGA_D38	689	1	Female	Younger	Mutant	Codel	Methylated	CGGA325
CGGA_D51	135	1	Female	Older	Wildtype	Non-codel	Unmethylated	CGGA325
AK002	570	1	Female	Younger	Wildtype	NA	NA	GSE121720
AK003	600	1	Male	Younger	Wildtype	NA	NA	GSE121720
AK005	240	1	Male	Older	Wildtype	NA	NA	GSE121720
AK006	360	1	Female	Younger	Wildtype	NA	NA	GSE121720
AK015	720	0	Male	Younger	Wildtype	NA	NA	GSE121720
AK030	120	1	Female	Older	Wildtype	NA	NA	GSE121720
AK035	210	1	Female	Older	Wildtype	NA	NA	GSE121720
AK041	810	0	Female	Younger	Wildtype	NA	NA	GSE121720
AK043	660	0	Male	Younger	Wildtype	NA	NA	GSE121720
AK049	180	1	Male	Older	Wildtype	NA	NA	GSE121720
AK051	360	1	Female	Older	Wildtype	NA	NA	GSE121720
AK053	300	1	Female	Older	Wildtype	NA	NA	GSE121720
AK055	240	1	Female	Older	Wildtype	NA	NA	GSE121720
AK066	960	0	Male	Younger	Wildtype	NA	NA	GSE121720
AK068	360	0	Male	Older	Wildtype	NA	NA	GSE121720
AK071	540	1	Female	Younger	Wildtype	NA	NA	GSE121720
AK072	150	1	Male	Younger	Wildtype	NA	NA	GSE121720
AK074	300	0	Male	Younger	Wildtype	NA	NA	GSE121720
AK076	660	0	Male	Younger	Wildtype	NA	NA	GSE121720
AK079	210	1	Female	Younger	Wildtype	NA	NA	GSE121720
AK081	180	1	Female	Younger	Wildtype	NA	NA	GSE121720
AK085	660	0	Male	Younger	Wildtype	NA	NA	GSE121720
AK088	360	1	Male	Older	Wildtype	NA	NA	GSE121720
AK089	330	1	Male	Older	Wildtype	NA	NA	GSE121720
AK091	210	1	Male	Older	Wildtype	NA	NA	GSE121720
AK098	660	1	Male	Younger	Wildtype	NA	NA	GSE121720
AK099	420	1	Male	Older	Wildtype	NA	NA	GSE121720
AK100	960	0	Male	Younger	Wildtype	NA	NA	GSE121720
AK102	1740	0	Male	Younger	Wildtype	NA	NA	GSE121720
AK103	1320	0	Female	Younger	Wildtype	NA	NA	GSE121720
AK117	210	1	Male	Older	Wildtype	NA	NA	GSE121720
AK123	180	1	Male	Older	Wildtype	NA	NA	GSE121720
AK124	1920	0	Female	Younger	Wildtype	NA	NA	GSE121720
AK133	360	1	Male	Older	Wildtype	NA	NA	GSE121720
AK134	360	1	Female	Younger	Wildtype	NA	NA	GSE121720
AK139	270	1	Female	Younger	Wildtype	NA	NA	GSE121720
AK142	90	0	Female	Younger	Wildtype	NA	NA	GSE121720
AK149	420	1	Male	Older	Wildtype	NA	NA	GSE121720
AK153	240	1	Male	Older	Wildtype	NA	NA	GSE121720
AK156	330	1	Female	Older	Wildtype	NA	NA	GSE121720
AK158	360	1	Male	Older	Wildtype	NA	NA	GSE121720
AK165	360	0	Male	Younger	Wildtype	NA	NA	GSE121720
AK167	180	1	Female	Older	Wildtype	NA	NA	GSE121720
AK173	180	1	Female	Older	Wildtype	NA	NA	GSE121720
AK178	240	1	Female	Older	Wildtype	NA	NA	GSE121720
AK183	360	0	Female	Younger	Wildtype	NA	NA	GSE121720
AK185	330	0	Male	Younger	Wildtype	NA	NA	GSE121720
AK188	420	0	Female	Older	Wildtype	NA	NA	GSE121720
AK195	390	1	Male	Older	Wildtype	NA	NA	GSE121720
AK199	1860	0	Male	Younger	Wildtype	NA	NA	GSE121720
AK205	120	1	Female	Older	Wildtype	NA	NA	GSE121720
AK213	2010	0	Male	Younger	Wildtype	NA	NA	GSE121720
AK216	360	1	Female	Older	Wildtype	NA	NA	GSE121720
AK218	180	1	Female	Older	Wildtype	NA	NA	GSE121720
AK226	360	1	Female	Younger	Wildtype	NA	NA	GSE121720
AK227	300	0	Male	Older	Wildtype	NA	NA	GSE121720
AK231	240	1	Male	Older	Wildtype	NA	NA	GSE121720
AK236	360	1	Female	Younger	Wildtype	NA	NA	GSE121720
SYC100	60	1	Male	Younger	Mutant	NA	NA	GSE147352
SYC101	448	1	Female	Older	Wildtype	NA	NA	GSE147352
SYC102	451	1	Male	Older	Wildtype	NA	NA	GSE147352
SYC103	1322	0	Female	Older	Wildtype	NA	NA	GSE147352
SYC105	1124	1	Male	Younger	Mutant	NA	NA	GSE147352
SYC106	49	1	Female	Younger	Wildtype	NA	NA	GSE147352
SYC107	1231	0	Female	Younger	Mutant	NA	NA	GSE147352
SYC108	684	0	Male	Younger	Wildtype	NA	NA	GSE147352
SYC110	325	1	Male	Younger	Wildtype	NA	NA	GSE147352
SYC111	1219	0	Female	Younger	Mutant	NA	NA	GSE147352
SYC113	212	1	Male	Younger	Wildtype	NA	NA	GSE147352
SYC114	867	1	Male	Older	Wildtype	NA	NA	GSE147352
SYC115	1210	0	Female	Older	Wildtype	NA	NA	GSE147352
SYC116	89	1	Male	Younger	Wildtype	NA	NA	GSE147352
SYC117	1012	1	Male	Younger	Wildtype	NA	NA	GSE147352
SYC118	1153	0	Female	Younger	Wildtype	NA	NA	GSE147352
SYC119	1197	0	Male	Younger	Mutant	NA	NA	GSE147352
SYC120	399	1	Male	Older	Wildtype	NA	NA	GSE147352
SYC121	1204	0	Female	Younger	Mutant	NA	NA	GSE147352
SYC122	176	1	Male	Younger	Wildtype	NA	NA	GSE147352
SYC125	317	1	Male	Older	Wildtype	NA	NA	GSE147352
SYC126	354	1	Male	Younger	Mutant	NA	NA	GSE147352
SYC127	198	1	Male	Younger	Wildtype	NA	NA	GSE147352
SYC128	1156	0	Male	Younger	Mutant	NA	NA	GSE147352
SYC129	25	1	Male	Younger	Mutant	NA	NA	GSE147352
SYC130	607	1	Female	Younger	Wildtype	NA	NA	GSE147352
SYC132	132	1	Male	Older	Wildtype	NA	NA	GSE147352
SYC133	49	1	Female	Older	Wildtype	NA	NA	GSE147352
SYC137	279	0	Female	Older	Wildtype	NA	NA	GSE147352
SYC138	61	1	Male	Younger	Wildtype	NA	NA	GSE147352
SYC139	33	0	Female	Older	Wildtype	NA	NA	GSE147352
SYC141	221	1	Male	Younger	Wildtype	NA	NA	GSE147352
SYC142	63	1	Male	Older	Wildtype	NA	NA	GSE147352
SYC143	463	0	Male	Older	Wildtype	NA	NA	GSE147352
SYC145	189	1	Male	Older	Wildtype	NA	NA	GSE147352
SYC146	144	1	Male	Older	Wildtype	NA	NA	GSE147352
SYC147	0	NA	Male	Older	Wildtype	NA	NA	GSE147352
SYC149	283	1	Female	Older	Wildtype	NA	NA	GSE147352
SYC150	795	0	Female	Younger	Wildtype	NA	NA	GSE147352
SYC151	475	1	Male	Older	Wildtype	NA	NA	GSE147352
SYC152	133	1	Male	Younger	Wildtype	NA	NA	GSE147352
SYC153	103	0	Male	Older	Wildtype	NA	NA	GSE147352
SYC154	484	0	Male	Younger	Mutant	NA	NA	GSE147352
SYC155	362	1	Male	Younger	Wildtype	NA	NA	GSE147352
SYC156	611	1	Male	Older	Wildtype	NA	NA	GSE147352
SYC157	158	1	Male	Older	Wildtype	NA	NA	GSE147352
SYC158	514	1	Female	Older	Wildtype	NA	NA	GSE147352
SYC159	0	1	Male	Older	Wildtype	NA	NA	GSE147352
SYC160	706	0	Female	Younger	Wildtype	NA	NA	GSE147352
SYC161	30	1	Female	Older	Wildtype	NA	NA	GSE147352
SYC162	444	1	Male	Younger	Mutant	NA	NA	GSE147352
SYC163	80	1	Male	Younger	Wildtype	NA	NA	GSE147352
SYC166	573	0	Female	Younger	Wildtype	NA	NA	GSE147352
SYC167	540	0	Female	Older	Wildtype	NA	NA	GSE147352
SYC171	521	0	Female	Older	Wildtype	NA	NA	GSE147352
SYC172	426	0	Male	Older	Wildtype	NA	NA	GSE147352
SYC173	218	0	Female	Older	Wildtype	NA	NA	GSE147352
SYC174	69	1	Male	Older	Wildtype	NA	NA	GSE147352
SYC175	89	1	Male	Younger	Wildtype	NA	NA	GSE147352
SYC176	243	0	Female	Younger	Wildtype	NA	NA	GSE147352
SYC177	250	0	Female	Younger	Mutant	NA	NA	GSE147352
SYC86	200	1	Male	Older	Wildtype	NA	NA	GSE147352
SYC90	187	1	Male	Younger	Wildtype	NA	NA	GSE147352
SYC91	350	0	Male	Older	Wildtype	NA	NA	GSE147352
SYC92	505	1	Female	Older	Wildtype	NA	NA	GSE147352
SYC93	67	0	Male	Older	Wildtype	NA	NA	GSE147352
SYC94	1003	1	Female	Older	Wildtype	NA	NA	GSE147352
SYC95	201	1	Male	Older	Wildtype	NA	NA	GSE147352
GLSS-HF-1DDC	600	1	Male	Older	Wildtype	Non-codel	Methylated	GLASS
GLSS-HF-2548	1200	1	Male	Older	Wildtype	Non-codel	Methylated	GLASS
GLSS-HF-2829	390	1	Female	Younger	Wildtype	Non-codel	Methylated	GLASS
GLSS-HF-2869	4260	1	Female	Younger	Wildtype	Non-codel	Methylated	GLASS
GLSS-HF-2919	570	1	Male	Older	Wildtype	Non-codel	Unmethylated	GLASS
GLSS-HF-2934	510	1	Male	Younger	Wildtype	Non-codel	Unmethylated	GLASS
GLSS-HF-2998	120	1	Female	Older	Wildtype	Non-codel	Unmethylated	GLASS
GLSS-HF-3050	660	1	Male	Older	Wildtype	Non-codel	Unmethylated	GLASS
GLSS-HF-3118	600	1	Male	Older	Wildtype	Non-codel	Unmethylated	GLASS
GLSS-HF-4D9A	510	1	Male	Younger	Wildtype	Non-codel	Methylated	GLASS
GLSS-HF-4FBF	1680	1	Male	Older	Wildtype	Non-codel	Unmethylated	GLASS
GLSS-HF-50F3	1080	1	Male	Younger	Wildtype	Non-codel	Unmethylated	GLASS
GLSS-HF-57AE	330	1	Female	Older	Wildtype	Non-codel	Unmethylated	GLASS
GLSS-HF-6504	780	1	Male	Older	Wildtype	Non-codel	Unmethylated	GLASS
GLSS-HF-6658	510	1	Male	Older	Wildtype	Non-codel	Unmethylated	GLASS
GLSS-HF-753F	1530	1	Male	Older	Wildtype	Non-codel	Unmethylated	GLASS
GLSS-HF-9A7A	2250	1	Male	Older	Wildtype	Non-codel	Methylated	GLASS
GLSS-HF-B30B	1140	1	Female	Older	Wildtype	Non-codel	Unmethylated	GLASS
GLSS-HF-B92C	1110	1	Male	Older	Wildtype	Non-codel	Methylated	GLASS
GLSS-HF-B972	630	1	Male	Older	Wildtype	Non-codel	Unmethylated	GLASS
GLSS-HF-BCDE	1140	1	Male	Younger	Wildtype	Non-codel	Methylated	GLASS
GLSS-HF-DE05	2100	1	Female	Older	Wildtype	Non-codel	Methylated	GLASS
GLSS-HF-DF35	390	1	Male	Older	Wildtype	Non-codel	Unmethylated	GLASS
GLSS-HF-EE74	630	1	Male	Older	Wildtype	Non-codel	Unmethylated	GLASS
GLSS-HF-EE77	1680	1	Female	Older	Wildtype	Non-codel	Methylated	GLASS
GLSS-HK-0001	750	1	Male	Older	Wildtype	Non-codel	Unmethylated	GLASS
GLSS-HK-0002	1110	1	Female	Younger	Mutant	Non-codel	Methylated	GLASS
GLSS-HK-0003	750	1	Female	Older	Wildtype	Non-codel	Unmethylated	GLASS
GLSS-HK-0004	1200	1	Male	Younger	Wildtype	Non-codel	Unmethylated	GLASS
GLSS-LU-00C4	960	1	Male	Older	Wildtype	Non-codel	Methylated	GLASS
GLSS-LU-00C7	720	1	Male	Older	Wildtype	Non-codel	Unmethylated	GLASS
GLSS-LU-0B13	540	1	Female	Younger	Wildtype	Non-codel	Methylated	GLASS
GLSS-LX-0164	960	1	Female	Older	Wildtype	Non-codel	Methylated	GLASS
GLSS-LX-0304	720	1	Female	Older	Wildtype	Non-codel	Unmethylated	GLASS
GLSS-LX-0561	930	1	Male	Older	Wildtype	Non-codel	Unmethylated	GLASS
GLSS-SM-R056	1830	1	Female	Younger	Wildtype	Non-codel	Methylated	GLASS
GLSS-SM-R063	990	1	Female	Younger	Wildtype	Non-codel	Methylated	GLASS
GLSS-SM-R064	1260	1	Female	Older	Wildtype	Non-codel	Unmethylated	GLASS
GLSS-SM-R065	780	1	Female	Younger	Wildtype	Non-codel	Unmethylated	GLASS
GLSS-SM-R066	690	1	Male	Older	Wildtype	Non-codel	Unmethylated	GLASS
GLSS-SM-R067	660	1	Male	Older	Wildtype	Non-codel	Unmethylated	GLASS
GLSS-SM-R068	570	1	Male	Older	Wildtype	Non-codel	Methylated	GLASS
GLSS-SM-R070	450	1	Female	Older	Wildtype	Non-codel	Methylated	GLASS
GLSS-SM-R071	480	1	Male	Older	Wildtype	Non-codel	Methylated	GLASS
GLSS-SM-R072	420	1	Male	Older	Wildtype	Non-codel	Methylated	GLASS
GLSS-SM-R080	990	1	Male	Older	Wildtype	Non-codel	Unmethylated	GLASS
GLSS-SM-R081	510	1	Female	Older	Wildtype	Non-codel	Unmethylated	GLASS
GLSS-SM-R082	330	0	Male	Older	Wildtype	Non-codel	Unmethylated	GLASS
GLSS-SM-R083	1020	1	Male	Older	Wildtype	Non-codel	Methylated	GLASS
GLSS-SM-R087	810	0	Female	Younger	Wildtype	Non-codel	Unmethylated	GLASS
GLSS-SM-R091	360	1	Male	Younger	Wildtype	Non-codel	Unmethylated	GLASS
GLSS-SM-R093	240	0	Male	Older	Wildtype	Non-codel	Unmethylated	GLASS
GLSS-SM-R099	660	1	Female	Older	Wildtype	Non-codel	Unmethylated	GLASS
GLSS-SM-R100	540	1	Male	Younger	Wildtype	Non-codel	Methylated	GLASS
GLSS-SM-R101	420	1	Female	Older	Wildtype	Non-codel	Methylated	GLASS
GLSS-SM-R102	480	1	Male	Older	Wildtype	Non-codel	Unmethylated	GLASS
GLSS-SM-R104	1020	0	Male	Older	Wildtype	Non-codel	Methylated	GLASS
GLSS-SM-R106	390	1	Male	Older	Wildtype	Non-codel	Unmethylated	GLASS
GLSS-SM-R107	630	1	Female	Older	Wildtype	Non-codel	Unmethylated	GLASS
GLSS-SM-R108	330	1	Female	Older	Wildtype	Non-codel	Unmethylated	GLASS
GLSS-SM-R109	570	1	Female	Older	Wildtype	Non-codel	Unmethylated	GLASS
GLSS-SM-R110	330	1	Male	Older	Wildtype	Non-codel	Unmethylated	GLASS
GLSS-SM-R114	2250	1	Female	Younger	Mutant	Non-codel	Methylated	GLASS
GLSS-SN-0001	630	1	Male	Older	Wildtype	Non-codel	Methylated	GLASS
GLSS-SN-0002	450	1	Female	Younger	Wildtype	Non-codel	Unmethylated	GLASS
GLSS-SN-0003	600	1	Female	Older	Wildtype	Non-codel	Methylated	GLASS
GLSS-SN-0004	1740	1	Female	Younger	Wildtype	Non-codel	Methylated	GLASS
GLSS-SN-0006	1410	1	Female	Older	Wildtype	Non-codel	Unmethylated	GLASS
GLSS-SN-0009	630	1	Male	Older	Wildtype	Non-codel	Methylated	GLASS
GLSS-SN-0010	570	1	Male	Older	Wildtype	Non-codel	Unmethylated	GLASS
GLSS-SN-0013	630	1	Male	Older	Wildtype	Non-codel	Unmethylated	GLASS
GLSS-SN-0015	570	1	Male	Older	Wildtype	Non-codel	Unmethylated	GLASS
GLSS-SN-0016	630	1	Male	Older	Wildtype	Non-codel	Unmethylated	GLASS
C3L-00104	129	1	Male	Younger	Wildtype	NA	NA	CPTAC
C3L-00365	322	1	Female	Older	Wildtype	NA	NA	CPTAC
C3L-00674	478	1	Male	Younger	Wildtype	NA	NA	CPTAC
C3L-00677	155	1	Female	Older	Wildtype	NA	NA	CPTAC
C3L-01040	608	0	Male	Older	Wildtype	NA	NA	CPTAC
C3L-01043	79	1	Male	Older	Wildtype	NA	NA	CPTAC
C3L-01045	66	1	Female	Older	Wildtype	NA	NA	CPTAC
C3L-01046	349	1	Male	Younger	Wildtype	NA	NA	CPTAC
C3L-01048	806	0	Male	Older	Wildtype	NA	NA	CPTAC
C3L-01049	191	1	Male	Younger	Wildtype	NA	NA	CPTAC
C3L-01061	840	0	Male	Older	Wildtype	NA	NA	CPTAC
C3L-01142	0	0	Female	Younger	Wildtype	NA	NA	CPTAC
C3L-01146	509	1	Male	Older	Wildtype	NA	NA	CPTAC
C3L-01149	666	0	Male	Younger	Wildtype	NA	NA	CPTAC
C3L-01154	496	1	Female	Younger	Wildtype	NA	NA	CPTAC
C3L-01155	362	0	Male	Older	Wildtype	NA	NA	CPTAC
C3L-01156	291	1	Male	Younger	Wildtype	NA	NA	CPTAC
C3L-01157	984	1	Female	Older	Wildtype	NA	NA	CPTAC
C3L-01327	646	1	Male	Older	Wildtype	NA	NA	CPTAC
C3L-01834	497	1	Female	Older	Wildtype	NA	NA	CPTAC
C3L-01887	1703	1	Male	Younger	Wildtype	NA	NA	CPTAC
C3L-02041	1030	0	Female	Younger	Mutant	NA	NA	CPTAC
C3L-02465	591	1	Male	Younger	Wildtype	NA	NA	CPTAC
C3L-02504	873	1	Male	Older	Wildtype	NA	NA	CPTAC
C3L-02542	180	1	Female	Younger	Wildtype	NA	NA	CPTAC
C3L-02642	828	1	Male	Older	Wildtype	NA	NA	CPTAC
C3L-02704	186	0	Male	Younger	Wildtype	NA	NA	CPTAC
C3L-02705	111	1	Male	Older	Wildtype	NA	NA	CPTAC
C3L-02707	91	0	Male	Younger	Wildtype	NA	NA	CPTAC
C3L-02708	738	1	Male	Younger	Mutant	NA	NA	CPTAC
C3L-02900	1053	1	Male	Younger	Mutant	NA	NA	CPTAC
C3L-02955	378	1	Female	Older	Wildtype	NA	NA	CPTAC
C3L-02970	381	1	Male	Younger	Wildtype	NA	NA	CPTAC
C3L-02984	1469	0	Male	Younger	Mutant	NA	NA	CPTAC
C3L-03260	43	1	Female	Older	Wildtype	NA	NA	CPTAC
C3L-03266	281	1	Female	Older	Wildtype	NA	NA	CPTAC
C3L-03387	403	1	Male	Older	Wildtype	NA	NA	CPTAC
C3L-03390	815	0	Female	Younger	Wildtype	NA	NA	CPTAC
C3L-03392	147	1	Female	Younger	Wildtype	NA	NA	CPTAC
C3L-03400	786	0	Female	Younger	Wildtype	NA	NA	CPTAC
C3L-03405	87	1	Male	Older	Wildtype	NA	NA	CPTAC
C3L-03407	238	1	Female	Younger	Wildtype	NA	NA	CPTAC
C3L-03681	7	1	Female	Older	Wildtype	NA	NA	CPTAC
C3L-03727	721	1	Female	Older	Wildtype	NA	NA	CPTAC
C3L-03728	127	1	Female	Older	Wildtype	NA	NA	CPTAC
C3L-03744	1040	0	Male	Older	Wildtype	NA	NA	CPTAC
C3L-03748	401	1	Female	Older	Wildtype	NA	NA	CPTAC
C3L-03968	1394	0	Female	Older	Wildtype	NA	NA	CPTAC
C3L-04084	274	1	Female	Older	Wildtype	NA	NA	CPTAC
C3N-00661	1107	0	Male	Younger	Wildtype	NA	NA	CPTAC
C3N-00662	116	1	Female	Older	Wildtype	NA	NA	CPTAC
C3N-00663	1	1	Male	Younger	Wildtype	NA	NA	CPTAC
C3N-00665	1585	0	Female	Older	Wildtype	NA	NA	CPTAC
C3N-01192	1209	1	Female	Older	Wildtype	NA	NA	CPTAC
C3N-01196	653	1	Male	Older	Wildtype	NA	NA	CPTAC
C3N-01334	7	1	Female	Older	Wildtype	NA	NA	CPTAC
C3N-01364	1972	0	Female	Younger	Wildtype	NA	NA	CPTAC
C3N-01366	6	1	Male	Older	Wildtype	NA	NA	CPTAC
C3N-01367	349	1	Male	Older	Wildtype	NA	NA	CPTAC
C3N-01368	245	1	Male	Older	Wildtype	NA	NA	CPTAC
C3N-01369	606	1	Female	Younger	Wildtype	NA	NA	CPTAC
C3N-01505	192	1	Male	Older	Wildtype	NA	NA	CPTAC
C3N-01515	19	1	Female	Older	Wildtype	NA	NA	CPTAC
C3N-01517	1023	0	Male	Younger	Wildtype	NA	NA	CPTAC
C3N-01518	805	1	Female	Older	Wildtype	NA	NA	CPTAC
C3N-01798	590	1	Male	Younger	Wildtype	NA	NA	CPTAC
C3N-01814	383	0	Female	Younger	Wildtype	NA	NA	CPTAC
C3N-01815	121	1	Female	Older	Wildtype	NA	NA	CPTAC
C3N-01816	841	1	Female	Younger	Wildtype	NA	NA	CPTAC
C3N-01818	270	1	Male	Older	Wildtype	NA	NA	CPTAC
C3N-01851	363	1	Male	Younger	Wildtype	NA	NA	CPTAC
C3N-01852	3	0	Male	Older	Wildtype	NA	NA	CPTAC
C3N-01856	382	1	Male	Older	Wildtype	NA	NA	CPTAC
C3N-01857	651	1	Female	Older	Wildtype	NA	NA	CPTAC
C3N-02181	388	0	Female	Younger	Wildtype	NA	NA	CPTAC
C3N-02183	340	1	Female	Older	Wildtype	NA	NA	CPTAC
C3N-02185	386	0	Female	Older	Wildtype	NA	NA	CPTAC
C3N-02186	264	0	Male	Younger	Wildtype	NA	NA	CPTAC
C3N-02188	411	1	Male	Older	Wildtype	NA	NA	CPTAC
C3N-02190	311	1	Male	Younger	Wildtype	NA	NA	CPTAC
C3N-02255	265	1	Male	Older	Wildtype	NA	NA	CPTAC
C3N-02256	263	1	Male	Older	Wildtype	NA	NA	CPTAC
C3N-02769	1115	1	Male	Younger	Wildtype	NA	NA	CPTAC
C3N-02770	779	1	Male	Older	Wildtype	NA	NA	CPTAC
C3N-02782	985	0	Female	Younger	Wildtype	NA	NA	CPTAC
C3N-02783	977	0	Female	Younger	Wildtype	NA	NA	CPTAC
C3N-02784	391	1	Male	Younger	Wildtype	NA	NA	CPTAC
C3N-02785	546	1	Male	Older	Wildtype	NA	NA	CPTAC
C3N-02786	1047	0	Female	Younger	Wildtype	NA	NA	CPTAC
C3N-02788	845	1	Male	Older	Wildtype	NA	NA	CPTAC
C3N-03070	332	0	Female	Older	Wildtype	NA	NA	CPTAC
C3N-03088	142	1	Female	Younger	Wildtype	NA	NA	CPTAC
C3N-03180	511	1	Male	Younger	Wildtype	NA	NA	CPTAC
C3N-03182	763	1	Male	Younger	Wildtype	NA	NA	CPTAC
C3N-03183	315	1	Male	Younger	Wildtype	NA	NA	CPTAC
C3N-03184	390	0	Male	Younger	Wildtype	NA	NA	CPTAC
C3N-03186	646	1	Female	Younger	Wildtype	NA	NA	CPTAC
C3N-03188	1022	1	Male	Younger	Wildtype	NA	NA	CPTAC
C3N-03473	297	1	Female	Younger	Wildtype	NA	NA	CPTAC

## Sheet: Supplementary Table 3
Supplementary Table 3 Signatures from the interaction of four scRNAseq datasets
DC	BDM	MG	Malignant
JAML	SLC11A1	TREM2	SEC61G
HLA-DQA1	CD163	C1QB	PTN
HLA-DQB1	MAFB	C1QC	CLU
HLA-DRA	CTSB	APOE	IGFBP2
HLA-DRB1	C5AR1	C1QA	MT3
CD74	SAT1	APOC1	CHI3L1
PLAC8	FCGR2A	GPR34	PTPRZ1
LSP1	STAB1	SPP1	GFAP
MPEG1	MSR1	FCGR1A	TUBB2B
IRF4	MS4A4A	C3	CKB
LYZ	GPNMB	OLR1	IGFBP5
SAMHD1	LAPTM5	BHLHE41	BCAN
CNN2	CSF1R	A2M	SPARCL1
GAPT	CTSL	SCIN	EGFR
ALDH2	F13A1	SLC2A5	NOVA1
BCL11A	MS4A6A	TMIGD3	MT2A
CTSH	PLAUR	CSF1R	DBI
CIITA	CLEC7A	SLCO2B1	GAP43
RAB11FIP1	CREG1	FPR1	CHCHD2
DAPP1	ADAP2	TYROBP	SOX4
GPAT3	PLXDC2	LILRB4	GPM6A
AFF3	SLCO2B1	EPB41L2	PMP2
GLIPR1	FTH1	BIN1	SOX2
KYNU	IER3	CX3CR1	CNN3
MS4A6A	NAMPT	CD14	SCRG1
IRF8	CD74	SLC1A3	CPE
LST1	HLA-DRB1	VSIG4	MAP1B
PKIB	OLR1	MAFB	CALD1
CSF2RA	NINJ1	C3AR1	SRI
SPINT2	DOCK4	SAT1	BAALC
FGL2	NPL	LPAR5	CCT6A
ADAM19	ELL2	MEF2C	HOPX
C1orf162	LGMN	LY86	RAMP1
SYK	RNF149	SLC11A1	TSC22D1
WDFY4	PLTP	SYNDIG1	VIM
MNDA	RNF144B	AXL	GAPDH
TES	CPVL	RGS10	HILPDA
CYTIP	CEBPD	CTSB	VEGFA
STK17B	GLUL	CYFIP1	HES6
IL13RA1	CEBPB	GLDN	CST3
RGS18	TNFRSF1B	LINC01094	YWHAE
CD48	CSF3R	ADAP2	TCF4
PABPC1	NEAT1	SOCS6	ZBTB20
LCP1	MERTK	CD74	MAP2
CTSS	RASSF4	FCGRT	GNAS
NAAA	SRGN	PDK4	VOPP1
KCNK6	RBM47	LPCAT2	AQP4
PAK1	EPB41L3	SRGAP2B	TPI1
CD86	SOAT1	IGF1	PON2
DSE	CD83	ASAH1	AKAP12
RPS6KA3	TLR2	IFNGR1	NES
IL1R2	RAB20	ST6GAL1	SPARC
PTPN1	DUSP1	HAVCR2	NFIB
TMSB10	ACSL1	P2RY12	SERPINE2
SMIM14	MPP1	SPI1	ID4
CD4	HCLS1	BLNK	PTMS
DUSP5		APBB1IP	TSPAN3
AREG		SIGLEC8	FHL1
S100A10		CYBA	NTRK2
REL		LGALS9	ETV1
		CD53	SOX9
		ANKRD22	CCND2
		CSF2RA	ATP1B2
		IL18	NFIA
			MEST
			SOX11
			TTC3
			MAGED1
			NRCAM
			LMO4
			RHOBTB3
			LIMA1
			RCN2
			FAM3C
			TNC
			ITGB8
			DTNA
			DSEL
			F3
			CBX3
			LINC00461
			CALU
			NNMT
			IGFBP7
			TRIM9
			RHEB
			LANCL2
			LAPTM4B
			GTF2I
			CDH2
			DPYSL3
			CCT2
			COPS6
			NFIX
			ENO1
			GRIA2
			RCN1
			MSI2
			KCNQ2
			SRPX
			AEBP1
			FAM181B
			CCDC80
			PPP1CB
			EFEMP1
			GPC1
			PHF14
			TAF7
			LUC7L3
			PKM
			HNRNPA2B1
			TRIB2
			TIMP3
			LSAMP
			C7orf50
			GOLM1
			COL6A1
			CSPG5
			NRXN1
			WLS
			AHCYL1
			SUB1
			PGM2L1
			NREP
			PTOV1
			MYO10
			KIF21A
			BCHE
			HMGB1
			POU3F2
			CBX5
			MLC1
			TRIO
			EMP1
			ABI2
			CHL1
			SPTBN1
			ENAH
			RPAIN
			SLC1A2
			DPP6
			IP6K2
			CRMP1
			KLHDC8A
			SNTG1
			PCDH17
			SSBP1
			FZD3
			NCAN
			NR2F1
			FKBP10
			GOLIM4
			OLFM2
			AK4
			DYNC1LI2
			TMED4
			CTNND2
			EPN2
			SOX6
			MIR99AHG
			MDM2
			CDC42EP4
			SEMA5A
			ASIC4
			ACTN1
			VGLL4
			PLOD2
			ZEB1
			TPST1
			PAICS
			RFX4
			SMARCA4
			SLC16A1
			KIF1B
			PBX1
			PLPP3
			MAP3K13
			SDC3
			RGMA
			SMARCD3
			DCLK2
			ATP1A2
			PPP2CB
			FADS2
			SLC4A4
			PTPRA
			FKBP9
			HNRNPR
			ASPH
			SPAG16
			ALDH7A1
			QTRT1
			ZNF462
			FOXG1
			NCKAP1
			ACSL3
			HACD3
			PCMTD2
			CDK6
			CAMK2D
			WSCD1
			RIC3
			UPF3A
			SETD5
			FAM20C
			MPLKIP
			REV3L
			TNR
			RNF180
			DDAH1
			UBE2H
			EFHC1
			MYEF2
			SCRN1
			CNTN1
			OBSL1
			ACAP3
			BMP7
			LIFR
			KCNQ1OT1
			TPM1
			FYN
			SPRY2
			TCAF1
			GRIA3
			PJA2
			NPAS3
			RBMX
			ZNF302
			PDLIM5
			LRRN3
			JAM2
			TIMM44
			RBBP4
			PRRX1
			KLHL7
			SKA2
			DCLK1
			JAG1
			TRIM24
			MAP4
			CHD7
			CHN1
			SMOX
			EIF3B
			FGFR1
			SLC35F1
			RBFOX2
			DAG1
			PNMA2
			ABAT
			APC
			MKLN1
			WWTR1
			NUP107
			APC2
			ILF3
			SUN1
			LTBP3
			C1orf21
			UBE2E1
			ERI3
			ADGRL3
			ARHGEF26
			MMP16
			TLE1
			NAA38
			PGAP1
			CHCHD3
			LRRC4C
			ATN1
			C3orf70
			LMNA
			GLCCI1
			CRISPLD1
			MEIS2
			ELN
			RNF24
			THSD7A
			PALLD
			SULF2
			MGLL
			LRRN1
			ELOVL2
			SERBP1
			CLIP2
			NLGN1
			SPTAN1
			COA1
			BAZ1B
			CRLS1
			AGPAT5
			PLEKHA4
			GNG12
			NAV2
			ITGA7
			FBXO17
			NT5C3A
			LRIG1
			ANXA5
			DLGAP4
			SUGP2
			GNG4
			TEAD1
			IPO9
			GRIA4
			CNOT4
			MYH10
			IFT43
			APBA2
			KCNIP1
			MBOAT2
			PRKDC
			MAPK10
			OLA1
			CMSS1
			SMOC1
			NTRK3
			AP3D1
			BICD1
			PAM
			TCTN1
			NETO2
			CCNL2
			SFXN5
			CCDC14
			NUDT4
			UHRF1
			LINC00511
			RNF157
			TSHZ2
			SEZ6L
			SMARCA1
			SSBP2
			LUC7L
			NLGN4X
			MT-CO2

## Sheet: Supplementary Table 4
Supplementary Table 4 Gene modules idenfitied by WGCNA
symbols	moduleColor
LUC7L2	black
UTP14C	black
H19	black
MIR4740	black
MEG3	black
BCYRN1	black
MIR5587	black
MIR27B	black
LINC01088	black
MIR4322	black
MIR3125	black
RNA5SP18	black
MIAT	black
SNORD3A	black
LINC00672	black
MIR320E	black
RNY1	black
SNHG18	black
EVA1B	black
MIR4326	black
SNORD20	black
MIR770	black
HOTAIRM1	black
SNORD15B	black
SNORA73B	black
MIR1249	black
MIR210HG	black
MIR621	black
MIR5581	black
RN7SKP203	black
MIR616	black
MIR126	black
LINC00844	black
MIR4648	black
CECR7	black
SNORD14E	black
RN7SL4P	black
SNORD17	black
MIR93	black
LINC00404	black
MIR3176	black
SYN2	black
MIR3936	black
MIR647	black
NEAT1	black
MIR186	black
MIR4292	black
SNORD101	black
SNORD59A	black
RN7SL5P	black
SNORD69	black
RNA5SP118	black
MIR210	black
LINC00839	black
HOTAIR	black
MIR573	black
SNORD100	black
RNA5SP82	black
LINC00609	black
MIR23B	black
MIR324	black
MIR3671	black
RNA5SP383	black
SNORD124	black
MIR339	black
RNU6ATAC18P	black
MIR570	black
MIR3677	black
MIR641	black
EMX2OS	black
MIR106B	black
CAHM	black
RNU4ATAC18P	black
SNORD6	black
MIR589	black
LINC00237	black
SLC38A3	black
MIR25	black
MIR4653	black
RN7SL674P	black
SCARNA5	black
MIR4530	black
MALAT1	black
SNORD94	black
MIR659	black
SNORA14B	black
MIR221	black
LINC00475	black
MIR4458HG	black
SNORA47	black
RN7SL128P	black
SCARNA7	black
SNORA2A	black
MIR26A2	black
MIR3685	black
RNU4ATAC	black
MIR5695	black
RNA5SP474	black
FZD9	black
LINC00461	black
SNORD99	black
SNHG15	black
DGCR5	black
SNORD62B	black
MIR4263	black
RN7SKP80	black
RN7SKP16	black
RNA5SP283	black
SNORD104	black
ABCA11P	black
MIR3682	black
OR2I1P	black
RNA5SP219	black
DBIP1	black
RNA5SP122	black
MIR503HG	black
MIR4489	black
MIR600HG	black
MIR155HG	black
RNA5SP203	black
LINC00092	black
MIR4512	black
SNORD89	black
LINC00654	black
LINC00641	black
RN7SL138P	black
LINC00342	black
SNORA59A	black
LINC00689	black
MIR4666A	black
SNORA7B	black
MIR378H	black
MIR4786	black
MIR181A2HG	black
FAM66A	black
SNORA5C	black
SNORD14A	black
LINC00957	black
LINC00173	black
CRNDE	black
MIR331	black
LINC00265	black
RN7SL381P	black
ERAS	black
CASC15	black
LINC00205	black
SNORA13	black
MIR4730	black
SPPL2B	black
LINC01003	black
RNA5SP78	black
RMST	black
RN7SL396P	black
LINC00511	black
LINC00601	black
PTMAP1	black
MIR635	black
RNA5SP111	black
MIR22HG	black
MIR3153	black
HCP5	black
RNY3P8	black
RN7SL481P	black
HMGN1P37	black
RN7SL130P	black
CROCCP2	black
SNORD83A	black
LINC00928	black
MIRLET7I	black
RN7SL689P	black
RNA5SP490	black
SNORA5A	black
SNHG5	black
LINC01004	black
LINC00886	black
MIR4645	black
RN7SL752P	black
SNHG1	black
PCAT6	black
MIR708	black
LINC00639	black
SNORA53	black
TUG1	black
SNHG9	black
RNU6ATAC	black
JRK	black
HCG15	black
MIR765	black
SNORA71B	black
SNORD91A	black
MIR4754	black
SNORA23	black
GAS5	black
RN7SL417P	black
RN7SL526P	black
MIR4768	black
LUCAT1	black
LINC00652	black
MIR3164	black
LINC00926	black
SLC7A5P1	black
HCG11	black
RN7SL477P	black
LINC00623	black
RN7SL145P	black
RN7SL336P	black
RN7SL608P	black
RN7SL521P	black
RNA5SP284	black
RN7SL268P	black
MIR4257	black
PRSS51	black
TRDD3	black
SNHG17	black
SNORA65	black
RN7SL834P	black
RN7SKP239	black
DANCR	black
LINC00174	black
RN7SL767P	black
MIR3613	black
SNHG12	black
LINC01023	black
MAP3K14	black
FAM66D	black
LINC00865	black
CASP8AP2	black
RN7SL535P	black
SNORA28	black
LINC00680	black
SNHG7	black
RN7SKP275	black
LINC00899	black
TAS2R31	black
MIR149	black
SNORD9	black
RN7SL566P	black
LINC00900	black
MEG9	black
RN7SL574P	black
MIR10B	black
FAM66B	black
TINCR	black
ZNF718	black
RN7SKP70	black
RN7SL333P	black
MIR4258	black
SNHG3	black
RNA5SP202	black
VDAC1P2	black
SCGB1B2P	black
LINC00467	black
LINC01063	black
SNRPGP2	black
MIR760	black
ZNF883	black
HYI	black
RN7SL68P	black
MIR497HG	black
LINC00324	black
LINC00620	black
MIMT1	black
LINC00488	black
RN7SKP296	black
SNORD93	black
LINC00578	black
LINC00526	black
RN7SKP150	black
SNORD12C	black
ZFAS1	black
RN7SL693P	black
FAM66C	black
SNHG11	black
RN7SL23P	black
MIR1250	black
LINC00472	black
LINC00863	black
LINC00327	black
LINC00665	black
LINC00920	black
FTX	black
EIF3EP1	black
NNAT	blue
SMOC1	blue
STMN2	blue
DLL3	blue
COL20A1	blue
ATCAY	blue
GPR17	blue
DCX	blue
LHFPL3	blue
VGF	blue
CA10	blue
SHD	blue
TNR	blue
INA	blue
ETNPPL	blue
CPLX2	blue
ASIC4	blue
CHGA	blue
GALNT13	blue
NTSR2	blue
SEZ6	blue
NKAIN4	blue
RPRM	blue
NXPH1	blue
MYT1	blue
PPP1R1B	blue
SH3GL2	blue
RPH3A	blue
SEZ6L	blue
SNAP91	blue
C1QL1	blue
NKAIN1	blue
VSNL1	blue
VAT1L	blue
ACTL6B	blue
LY6H	blue
KCND2	blue
SLC17A7	blue
SLC6A11	blue
RIT2	blue
OPCML	blue
SYT1	blue
NPTX1	blue
GABBR2	blue
CELF3	blue
SNCB	blue
CADM3	blue
TMEM132B	blue
BTBD17	blue
CELF5	blue
L1CAM	blue
HES5	blue
SNX22	blue
MMD2	blue
SST	blue
TAGLN3	blue
GABRA3	blue
FGFR3	blue
CAMKV	blue
TENM3	blue
KCNQ2	blue
EPHB1	blue
ZDHHC22	blue
RIMS4	blue
CHRDL1	blue
TMEM132C	blue
LHFPL4	blue
PTPRN	blue
PCSK2	blue
SNAP25	blue
STAC2	blue
C2orf80	blue
SHISA7	blue
JPH4	blue
ELFN2	blue
NPPA	blue
HPCAL4	blue
GRIA4	blue
RCOR2	blue
TAC1	blue
SOX8	blue
SYT4	blue
TTC9B	blue
IGLON5	blue
GPR27	blue
FBLL1	blue
NEU4	blue
B3GAT2	blue
ELAVL4	blue
CNTN1	blue
MYBPC1	blue
SULT4A1	blue
ATP1A2	blue
CCK	blue
EEF1A2	blue
CAMK2A	blue
CSPG5	blue
BCAN	blue
VIPR2	blue
ASCL1	blue
NGEF	blue
GSX1	blue
CHGB	blue
KCNK2	blue
TUSC3	blue
ELAVL2	blue
JPH3	blue
DUSP26	blue
LMO3	blue
SHISA6	blue
GDAP1L1	blue
BRINP1	blue
SMIM18	blue
ST8SIA3	blue
KLRC2	blue
BRINP3	blue
GRID2	blue
AGAP2	blue
DSCAML1	blue
CPLX1	blue
ZSCAN1	blue
TMEM179	blue
DLL1	blue
PSD2	blue
GRIK2	blue
ATP1A3	blue
ARHGDIG	blue
CRTAC1	blue
OLIG2	blue
OLFM1	blue
ST6GAL2	blue
GAD1	blue
FXYD7	blue
GABRB3	blue
SLC1A2	blue
RGS4	blue
GRIA2	blue
ENHO	blue
LINGO1	blue
TOX3	blue
EMX2	blue
CSDC2	blue
KIF21B	blue
VSTM2L	blue
HES6	blue
CPNE5	blue
NTRK2	blue
GADD45G	blue
SLC8A3	blue
CAMK2B	blue
CNTFR	blue
RAB3C	blue
IGSF9B	blue
NRGN	blue
CALB2	blue
RUNDC3A	blue
PCDH7	blue
PCSK1N	blue
SOX1	blue
WNK2	blue
RTN1	blue
MMP17	blue
CLSTN2	blue
COX7A1	blue
LRRTM4	blue
GNG4	blue
SYT7	blue
SLC39A12	blue
HPCA	blue
NETO1	blue
UNC13A	blue
DSCAM	blue
ALDOC	blue
CLDN10	blue
NRXN1	blue
EYA1	blue
HMX1	blue
PCP4	blue
SLIT1	blue
NELL2	blue
OLIG1	blue
CACNA2D1	blue
SYT13	blue
CADM2	blue
SAPCD2	blue
PPP1R1A	blue
DPP10	blue
PTPN5	blue
RNF165	blue
FBXL16	blue
LAMP5	blue
B4GALNT1	blue
SORCS3	blue
KIF1A	blue
FGF12	blue
RALYL	blue
CRLF1	blue
BASP1	blue
UNC5A	blue
FAM167A	blue
TMEM130	blue
MRAP2	blue
CRYM	blue
CACNG8	blue
ZCCHC12	blue
FAM163B	blue
TCEAL2	blue
LGI4	blue
BRSK2	blue
NMNAT2	blue
ADCY2	blue
MEGF11	blue
MAST1	blue
NRSN1	blue
CDH20	blue
SYT6	blue
SYN1	blue
RLBP1	blue
BEX5	blue
TCEAL6	blue
PACSIN1	blue
DGKB	blue
GPC5	blue
TMEM145	blue
FUT9	blue
NEFM	blue
PCDH8	blue
FLRT1	blue
SCN3B	blue
SCG3	blue
DPY19L2P4	blue
HS3ST2	blue
UBE2QL1	blue
PAK3	blue
SCN3A	blue
PCP4L1	blue
CXXC4	blue
KIF5A	blue
ELAVL3	blue
CDH13	blue
TRNP1	blue
ARX	blue
MYCN	blue
CDK5R1	blue
CDK5R2	blue
PCDH15	blue
SHISA9	blue
BEX1	blue
SPTBN2	blue
PARM1	blue
CELF4	blue
SOX3	blue
GFRA1	blue
HR	blue
FAM222A	blue
CAMSAP3	blue
LRRTM2	blue
LRRN2	blue
PSD	blue
SNTG1	blue
CPNE6	blue
CELSR3	blue
ADCY1	blue
CADPS	blue
NPTXR	blue
IGSF21	blue
NRG3	blue
SUSD4	blue
ANO5	blue
PHYHIP	blue
SYNGR3	blue
DIRAS2	blue
KCNIP2	blue
PRDM8	blue
LIMS2	blue
ERBB4	blue
TMEM151B	blue
NTN4	blue
NECAB2	blue
PDYN	blue
SBK1	blue
ATP2B2	blue
B3GALT2	blue
GABRB1	blue
PDZRN4	blue
PODXL2	blue
SORCS1	blue
EPHB6	blue
LRRC3B	blue
MMP24	blue
ACBD7	blue
KCNIP3	blue
SUSD5	blue
NAT16	blue
VSTM2A	blue
CHRNB2	blue
NXPH3	blue
LRRC4	blue
CALY	blue
CACNA1G	blue
EFNA2	blue
RGS20	blue
DNM1	blue
PRRT4	blue
NUDT10	blue
CDH10	blue
SLC1A1	blue
PRODH	blue
SNCG	blue
GNG3	blue
NCAM2	blue
CDHR1	blue
RAP1GAP	blue
PRRT2	blue
AMPH	blue
TAC3	blue
KCNQ5	blue
PEG3	blue
SYNPR	blue
KCTD4	blue
MAPT	blue
SRRM3	blue
NDRG2	blue
BEX2	blue
TTYH1	blue
WNT7A	blue
GRIN1	blue
CHRM3	blue
PTPRT	blue
DPYSL4	blue
EFNB3	blue
GFRA2	blue
DLGAP1	blue
SLC6A1	blue
GDA	blue
FAM181B	blue
NRXN2	blue
OGDHL	blue
MOB3B	blue
ATRNL1	blue
GSG1L	blue
PIANP	blue
PYGM	blue
MAP2	blue
ARHGAP36	blue
PDE2A	blue
SMPD3	blue
SYP	blue
GABRA2	blue
FXYD6	blue
SYT5	blue
LRRTM3	blue
LRRTM1	blue
MN1	blue
NEGR1	blue
KCNN2	blue
CDH22	blue
ST6GALNAC5	blue
REEP1	blue
SLC4A10	blue
CA8	blue
USP43	blue
AMOTL2	blue
CASKIN1	blue
SLC32A1	blue
ICAM5	blue
KCNB1	blue
NAP1L2	blue
PHYHIPL	blue
STX1B	blue
RHBDL3	blue
FGFBP3	blue
CASQ1	blue
RTN4RL2	blue
FRRS1L	blue
SHANK1	blue
CNTNAP2	blue
KIT	blue
NWD1	blue
FNDC5	blue
UCHL1	blue
NKD1	blue
KCNIP4	blue
MGAT5B	blue
DLGAP3	blue
GNAO1	blue
CABP7	blue
KNDC1	blue
GPRIN1	blue
CACNG7	blue
SLC25A27	blue
GRIA3	blue
VAX2	blue
EFNA5	blue
BCL7A	blue
RAB27B	blue
SNTA1	blue
PTPRD	blue
CCNA1	blue
CKB	blue
C14orf132	blue
DDX25	blue
MAPK8IP2	blue
CAMK2N2	blue
CNIH2	blue
ZNF804A	blue
HIP1R	blue
CBLN4	blue
PALM	blue
PPFIA2	blue
RAC3	blue
STEAP2	blue
ARPP21	blue
CA4	blue
SLC8A2	blue
RIMS3	blue
TCEAL5	blue
RET	blue
GABBR1	blue
GABRA5	blue
WNT7B	blue
PNMA3	blue
CKMT1B	blue
DNER	blue
MYRIP	blue
DAB1	blue
PKIA	blue
LGI1	blue
STOX1	blue
HRK	blue
DOCK3	blue
RAP1GAP2	blue
FAM171A2	blue
RAB3A	blue
CREG2	blue
ASIC1	blue
PLEKHA6	blue
COL26A1	blue
CGREF1	blue
HSD17B6	blue
NPM2	blue
PNOC	blue
MLLT11	blue
NTNG2	blue
FGF14	blue
KCNJ3	blue
CTNNA2	blue
IFITM10	blue
SLC6A17	blue
TUBA4A	blue
CEND1	blue
PRKCB	blue
ENC1	blue
GPR12	blue
PPFIA4	blue
EPHA5	blue
CYGB	blue
P2RX6P	blue
PDZD4	blue
CYP26B1	blue
ZMAT4	blue
NCALD	blue
PPM1E	blue
DPF1	blue
CABP1	blue
NAT8L	blue
NEFH	blue
KCNJ4	blue
GABRD	blue
ARHGEF4	blue
TENM2	blue
CHST1	blue
RNF175	blue
MANEAL	blue
TMEM169	blue
NOL4	blue
NRXN3	blue
SEMA6B	blue
GPR88	blue
RAPGEF4	blue
PPP1R14C	blue
RPS6KL1	blue
LRRC4C	blue
LSAMP	blue
PABPC5	blue
HLF	blue
EXTL1	blue
BSN	blue
AIFM3	blue
KCNT2	blue
RERGL	blue
CTTNBP2	blue
WASF1	blue
DOC2B	blue
RNF112	blue
CHD5	blue
GRIN2C	blue
RASL10A	blue
KIF5C	blue
DPP6	blue
KCNA2	blue
B4GALT6	blue
CACNG3	blue
CTXN1	blue
LNX1	blue
SLITRK2	blue
SATB1	blue
DOK6	blue
FHOD3	blue
SCN1A	blue
SCN2B	blue
FSD1	blue
PRELP	blue
C1QL2	blue
PNMT	blue
DIRAS1	blue
CRMP1	blue
BTNL9	blue
GALNT9	blue
TMPRSS5	blue
RNF144A	blue
MARCKSL1	blue
GNG2	blue
ACSL6	blue
KBTBD11	blue
SLC25A18	blue
NOVA1	blue
SV2B	blue
TNK2	blue
RGR	blue
MEIS3	blue
CLVS2	blue
TMEM63C	blue
NDRG4	blue
PEBP4	blue
SLIT2	blue
KCNN1	blue
SVOP	blue
ABCC8	blue
RGS7	blue
IL17D	blue
CHRM1	blue
PHGDH	blue
C2CD4C	blue
RSPO2	blue
PRKAR2B	blue
PLCB1	blue
DRP2	blue
MAP7D2	blue
SCRT2	blue
CAMK1G	blue
KCNJ11	blue
DGKI	blue
HSPB3	blue
NRIP3	blue
RTN4R	blue
ADAMTS8	blue
LRRC10B	blue
NYAP1	blue
C1QTNF4	blue
UNC79	blue
LMTK3	blue
NUDT11	blue
RAI2	blue
CPE	blue
SOX15	blue
USP2	blue
SCRG1	blue
SYT3	blue
NTM	blue
STXBP5L	blue
SLC16A14	blue
DUSP8	blue
EEPD1	blue
PNMA6A	blue
SOWAHA	blue
SLC2A13	blue
DTX1	blue
SLC22A17	blue
CALN1	blue
PNCK	blue
SERTAD4	blue
WDR86	blue
FAIM2	blue
ZFR2	blue
MYCL	blue
STMN1	blue
RAB26	blue
C1orf115	blue
BEGAIN	blue
IL34	blue
EPB41L4B	blue
ZC4H2	blue
C3orf14	blue
CPNE7	blue
RND1	blue
MYO16	blue
SYT12	blue
GAD2	blue
MTSS1	blue
DDN	blue
LYNX1	blue
KCNC1	blue
KCNH3	blue
CSMD1	blue
CA11	blue
FBXL2	blue
GPRASP1	blue
RBP4	blue
C11orf87	blue
TMEM196	blue
LDB2	blue
GABRG1	blue
NAV3	blue
NOG	blue
DMTN	blue
VWC2	blue
AP3B2	blue
CSRNP3	blue
STOX2	blue
PFN2	blue
LRRK2	blue
GRIN2D	blue
ADAM11	blue
GPM6A	blue
TESC	blue
IQSEC3	blue
ACSS1	blue
ANKRD24	blue
TSPAN7	blue
APBA1	blue
CACNA2D2	blue
NAALAD2	blue
CACNA1E	blue
PCBP4	blue
LRRC4B	blue
PDE1A	blue
DOC2A	blue
TUB	blue
P2RX6	blue
THRA	blue
UNC5D	blue
GDPD1	blue
SLC12A5	blue
TNNT1	blue
FBXO27	blue
ZBTB18	blue
ASRGL1	blue
PTGES3P2	blue
GPR162	blue
FEZF2	blue
SYBU	blue
SLC7A10	blue
ATP13A5	blue
RNF157	blue
ASPHD2	blue
RIMS1	blue
NANOS3	blue
CLASP2	blue
RGS7BP	blue
AKAP6	blue
PID1	blue
GRIK4	blue
STXBP1	blue
CAMK2N1	blue
CNTN3	blue
CIT	blue
ASPDH	blue
PNMA2	blue
CHRD	blue
EPHA7	blue
GRID1	blue
SLC25A48	blue
NR0B1	blue
PLCH1	blue
FGF9	blue
MAGEH1	blue
MAOA	blue
BRSK1	blue
KCNC3	blue
ISLR2	blue
RASAL1	blue
MAP1A	blue
ITM2C	blue
ITPKA	blue
LZTS3	blue
NET1	blue
RIMBP2	blue
PLCB4	blue
RNFT2	blue
MVB12B	blue
GABRA1	blue
ADRB1	blue
DISP2	blue
CEP170B	blue
PLIN5	blue
SGSM1	blue
FBXO41	blue
PRKCG	blue
ATOH8	blue
SCG5	blue
PITPNM3	blue
GALNT16	blue
RASD2	blue
ERC2	blue
FOXO6	blue
PLCXD2	blue
KIAA1549L	blue
KHDRBS3	blue
CACNA1A	blue
PKNOX2	blue
NKD2	blue
ZC3H12B	blue
PDE4A	blue
NBEA	blue
SPHKAP	blue
SEMA4F	blue
CKMT1A	blue
CLVS1	blue
TTBK1	blue
NELL1	blue
RERG	blue
PTER	blue
RIMS2	blue
SHF	blue
XKR4	blue
APBA2	blue
WIF1	blue
PTPRN2	blue
SSTR2	blue
RAB6B	blue
SIDT1	blue
HECW1	blue
SPTBN4	blue
ZNF204P	blue
STMN3	blue
KCNK3	blue
PGBD5	blue
RAB9B	blue
PHACTR1	blue
PTPN3	blue
TMEM38A	blue
LRFN1	blue
DKK3	blue
PPFIA3	blue
FAM169A	blue
CYFIP2	blue
MBD6	blue
SHANK3	blue
TMEM59L	blue
SERP2	blue
PLD5	blue
SORBS2	blue
TMOD2	blue
PENK	blue
CABLES1	blue
HID1	blue
GRIN2A	blue
SRGAP3	blue
SH3BGRL2	blue
SNN	blue
TSC22D4	blue
RAB15	blue
NUDT7	blue
ADAM22	blue
LRFN2	blue
PPM1L	blue
RHCG	blue
GJB6	blue
STX1A	blue
SIRT2	blue
ASXL3	blue
ACTC1	blue
RFPL1S	blue
MAP6	blue
KIAA0319	blue
LYPD5	blue
SOBP	blue
ZNF365	blue
SRRM4	blue
SLCO5A1	blue
NEUROD2	blue
ZNF385B	blue
FABP3	blue
AMZ1	blue
FAM81A	blue
TTC9	blue
ANK1	blue
MICAL2	blue
PLCXD3	blue
GNAZ	blue
GLT1D1	blue
SYT16	blue
TRIM67	blue
NPPC	blue
CSGALNACT1	blue
SLITRK5	blue
IGFL4	blue
RBM24	blue
SYNGR1	blue
CACNA2D3	blue
SNX32	blue
RALGPS1	blue
GRAMD1B	blue
FGF13	blue
DTX3	blue
FAM133A	blue
B4GALNT3	blue
NAPB	blue
ENTPD3	blue
NCS1	blue
WWC1	blue
SLC45A1	blue
NAP1L3	blue
CLEC2L	blue
PRKAR1B	blue
MPP2	blue
RNF208	blue
CACNB1	blue
SLC1A4	blue
LRFN5	blue
FAM171B	blue
SCAMP5	blue
CACNB2	blue
EHD3	blue
SH2D5	blue
CAMK2G	blue
CNRIP1	blue
GNAL	blue
CYP46A1	blue
FGF17	blue
CHRNA4	blue
PTH1R	blue
LRRC8B	blue
NOVA2	blue
TUBB2A	blue
SNPH	blue
ELOVL4	blue
PVALB	blue
MAP3K9	blue
ARHGEF25	blue
ADAM23	blue
ADRA2A	blue
CD200	blue
KIF3C	blue
SYN3	blue
RUSC2	blue
GPR19	blue
NACAD	blue
FLRT2	blue
ADRA1B	blue
CACNA1C	blue
GLRA2	blue
CBLN1	blue
TEF	blue
KCNQ3	blue
TSPYL4	blue
ACOT7	blue
MYO5A	blue
MAPK11	blue
TBC1D9	blue
NPAS1	blue
HMGCLL1	blue
RAPGEFL1	blue
AMIGO1	blue
RAB3B	blue
KLHL35	blue
CAMK4	blue
FKBP1B	blue
INPP5F	blue
BEX4	blue
CAMKK1	blue
PCLO	blue
SMIM17	blue
CLIP3	blue
RTKN	blue
SDCBP2	blue
RBFOX1	blue
HTR2A	blue
THRB	blue
GSTM3	blue
FABP6	blue
CAP2	blue
TMEM233	blue
UNC80	blue
ICA1	blue
CRY2	blue
MAL2	blue
AGPAT4	blue
YPEL4	blue
WDR17	blue
RIMKLA	blue
SEC61A2	blue
RPS6KA6	blue
AJAP1	blue
DNAJC12	blue
REEP6	blue
NSMF	blue
VAMP1	blue
MAP3K10	blue
PPP4R4	blue
CCSAP	blue
GLRB	blue
TPTE2P1	blue
EGFR	brown
PCDHGB7	brown
LUZP2	brown
SLC44A5	brown
PCDHGB2	brown
KCNF1	brown
COL28A1	brown
KCNJ16	brown
KCNIP1	brown
PCDHGA9	brown
ARC	brown
SLITRK3	brown
NCAN	brown
MSTN	brown
POU3F4	brown
PCDHGC4	brown
CDH4	brown
ADCY8	brown
FERMT1	brown
MASP1	brown
SLC4A4	brown
RPE65	brown
CHST9	brown
SALL3	brown
WSCD1	brown
EYA2	brown
ACSBG1	brown
ST8SIA5	brown
PCDHGA10	brown
PCDHGB1	brown
ATP13A4	brown
SLC24A3	brown
PCDHGC3	brown
SLC38A1	brown
ZFPM2	brown
ZBTB16	brown
EDNRB	brown
LTBP4	brown
RNF180	brown
ADCYAP1R1	brown
CALCRL	brown
GLCCI1	brown
LFNG	brown
ROBO2	brown
CA14	brown
LRRN1	brown
KLHL4	brown
TLE2	brown
CD24P4	brown
RORB	brown
SLC6A9	brown
CCND2	brown
C2orf88	brown
HS6ST2	brown
P2RY1	brown
TMOD1	brown
MPPED2	brown
ILDR2	brown
BRINP2	brown
SEMA5A	brown
FLRT3	brown
BEST3	brown
DPYSL5	brown
DTX4	brown
FRMPD3	brown
CDH1	brown
SOX6	brown
GLI2	brown
APC2	brown
ATP1B2	brown
FAT3	brown
KCNN3	brown
SOGA1	brown
ZDHHC23	brown
PDZD2	brown
MEIS3P1	brown
TSPAN11	brown
FADS2	brown
CPS1	brown
PTPRZ1	brown
TOX	brown
PCDHGC5	brown
SHC3	brown
C3orf70	brown
CHD7	brown
DGKG	brown
IGDCC4	brown
ID4	brown
ZNF423	brown
RASGRP1	brown
ADD2	brown
FRMD5	brown
PODN	brown
PCDHGB6	brown
NLGN3	brown
HEPACAM	brown
PMP2	brown
DPF3	brown
BMS1P10	brown
CRB1	brown
XYLT1	brown
ITGB8	brown
AFAP1L2	brown
LIFR	brown
GULP1	brown
GLI3	brown
PCDHB3	brown
PER1	brown
PLXNA4	brown
SEMA6D	brown
NOTCH1	brown
LRP4	brown
THSD7A	brown
BMPER	brown
GATM	brown
BMP2	brown
AR	brown
RNF182	brown
ARVCF	brown
KLF15	brown
TMEM178B	brown
P2RX7	brown
LPAR4	brown
DENND2A	brown
LANCL2	brown
RFX4	brown
GLIS3	brown
BMP7	brown
MATN2	brown
PCDHGA4	brown
RGMA	brown
PCDH19	brown
SDC3	brown
DCLK2	brown
BMPR1B	brown
MYH7	brown
GALNT8	brown
CCDC120	brown
KIAA1549	brown
PCDHB8	brown
PTCH1	brown
SULT1C4	brown
CD82	brown
NTN1	brown
PTCHD1	brown
PPP1R9A	brown
PRDM16	brown
STON2	brown
SERINC5	brown
ARHGAP33	brown
DCHS1	brown
TRIM9	brown
NPAS3	brown
PTPRS	brown
SYTL4	brown
VN1R83P	brown
NCAM1	brown
ZNF518B	brown
GPR75	brown
ZSCAN12P1	brown
PKD1	brown
TRIO	brown
ZNF704	brown
INHBB	brown
AHCYL1	brown
CCDC136	brown
BOC	brown
PFKFB2	brown
CLIP2	brown
MAGI1	brown
OPHN1	brown
TENM4	brown
ZNF713	brown
COLGALT2	brown
LRRN3	brown
REV3L	brown
NKAIN3	brown
AGRN	brown
KCNH2	brown
CREB5	brown
PLEC	brown
AFF3	brown
ZNF681	brown
SH3D19	brown
PHF21B	brown
PLEKHH2	brown
DCLK1	brown
NTRK3	brown
LONRF2	brown
ZNF521	brown
SPARCL1	brown
ABCD2	brown
USP32P3	brown
CSMD2	brown
ABHD2	brown
ZNF154	brown
PCDHGB3	brown
SNX31	brown
ABAT	brown
TIMP3	brown
PLEKHA5	brown
PPARGC1A	brown
LYPD6	brown
S100A13	brown
ZNF135	brown
OLFM2	brown
SOX5	brown
TTC3P1	brown
COL11A2	brown
SOX21	brown
IL17RD	brown
ZNF711	brown
RASSF2	brown
GPR158	brown
NR3C2	brown
HIP1	brown
SOX9	brown
CACNA1H	brown
DAPK1	brown
CMTM4	brown
NAV1	brown
NFIB	brown
MEIS1	brown
HMGCS1	brown
NR1D1	brown
ROBO1	brown
B3GALT1	brown
HERC2P3	brown
MDGA1	brown
GGT8P	brown
UST	brown
TNFRSF21	brown
GRHL3	brown
CHDH	brown
PLXNB1	brown
NAV2	brown
DLG5	brown
PCDH9	brown
EPHA4	brown
SCD5	brown
PCDH17	brown
PMS2P5	brown
ASTN2	brown
TNXB	brown
CTNND2	brown
VEPH1	brown
FAT1	brown
LRIG1	brown
S1PR2	brown
PKD1P6	brown
STRIP2	brown
MKRN3	brown
EFS	brown
SEMA6A	brown
ARHGEF26	brown
ZNF662	brown
SALL1	brown
PWP2	brown
IGF1R	brown
LRP5	brown
CECR2	brown
RBFOX2	brown
RAB3IP	brown
FASN	brown
GPSM1	brown
AKT3	brown
MEIS2	brown
PIK3R1	brown
STON1	brown
WASF3	brown
SIMC1	brown
STK32A	brown
PCDHGA12	brown
SHC4	brown
AHDC1	brown
KANK1	brown
MAMLD1	brown
FRMD3	brown
ENO2	brown
CELSR2	brown
ZFHX4	brown
C1orf226	brown
FNBP1P1	brown
MYO10	brown
SACS	brown
SOX13	brown
TMEM229B	brown
DMD	brown
CHST3	brown
TNS1	brown
ASTN1	brown
PTPRF	brown
PDE7B	brown
VAV2	brown
PCDH10	brown
MEGF8	brown
RIC3	brown
C2orf72	brown
FAM218A	brown
ZNRF2P1	brown
DCC	brown
TCF12	brown
PDE4B	brown
PCDHGA1	brown
SIPA1L1	brown
KLF12	brown
TNIK	brown
PSAT1	brown
PROX1	brown
TMEM108	brown
CBS	brown
VANGL2	brown
EPN2	brown
GSE1	brown
ARAP2	brown
SREBF2	brown
PCDH1	brown
HIPK2	brown
SMARCA4	brown
ZCCHC18	brown
NFIX	brown
CXADR	brown
ATP9A	brown
SRRM2	brown
KIF1B	brown
SALL2	brown
SLC16A9	brown
FAM135B	brown
RANP4	brown
KDM6B	brown
BCL9L	brown
UTRN	brown
ITPR2	brown
IGSF11	brown
ZEB1	brown
ARHGAP35	brown
RALGPS2	brown
TNRC18	brown
GRIK5	brown
FZD3	brown
NYNRIN	brown
KIF21A	brown
PLCD3	brown
BAALC	brown
PRR7	brown
SMO	brown
SETD5	brown
IL17RB	brown
SESN3	brown
TMEM200C	brown
TANC2	brown
PHLPP1	brown
ASAP2	brown
RFTN2	brown
BCL6	brown
ZHX3	brown
ZNF770	brown
CDC42EP4	brown
AGAP1	brown
PER3	brown
SAMD4A	brown
ZNF594	brown
GREB1	brown
MAP3K5	brown
ZSWIM5	brown
SLC25A25	brown
WNT3	brown
SPRED2	brown
ZNF462	brown
KLHL29	brown
ANK2	brown
GOLIM4	brown
AASS	brown
MID1	brown
EPB41	brown
GUCY1A2	brown
ACSL3	brown
SCARA3	brown
TGFBR3	brown
DTNA	brown
PREX2	brown
HMGN5	brown
DPYSL3	brown
SLC7A1	brown
MDM4	brown
VCAN	brown
APC	brown
BACH2	brown
RFX3	brown
DDR1	brown
TLE1	brown
SASH1	brown
IRS1	brown
ABTB2	brown
ADAMTS6	brown
KMT2D	brown
SCRN1	brown
LRP6	brown
SPATA6	brown
MEIS3P2	brown
ATP11A	brown
GPT2	brown
MYH10	brown
PCYT1B	brown
SBF1	brown
DAGLA	brown
TBX3	brown
HEG1	brown
LGR4	brown
NOTCH2	brown
PLEKHG2	brown
FAM182B	brown
TNRC6C	brown
CDC42BPB	brown
EXTL3	brown
CNTNAP1	brown
ARHGAP5	brown
RAVER1	brown
NFIA	brown
SORL1	brown
ARNT2	brown
NLGN2	brown
ZNF316	brown
ZNF354C	brown
CHD3	brown
POM121	brown
ABLIM1	brown
KMT2C	brown
SMAD9	brown
PDE4D	brown
BRD3	brown
FADS1	brown
FOCAD	brown
AHCYL2	brown
DOCK10	brown
TMEM132A	brown
CHD6	brown
PFKP	brown
LRP1B	brown
ANKRD6	brown
FOXO3	brown
PNISR	brown
SPEN	brown
RNF150	brown
BCR	brown
PRUNE2	brown
ZNF37BP	brown
OSBP2	brown
ARHGEF7	brown
ALDH5A1	brown
SETBP1	brown
ZNF714	brown
ITGA6	brown
CX3CL1	brown
RRAGD	brown
DDAH1	brown
SLC22A23	brown
SMC1A	brown
PDPR	brown
MLLT3	brown
FERMT2	brown
MCC	brown
NLGN1	brown
EFR3B	brown
RASA3	brown
FOXO1	brown
TMEM121	brown
MPDZ	brown
DHCR7	brown
NHSL1	brown
ATAT1	brown
NBPF2P	brown
ZDBF2	brown
CTH	brown
NKTR	brown
SPECC1	brown
KIAA1958	brown
GAB1	brown
HEY2	brown
SIPA1L2	brown
MICAL3	brown
EP300	brown
GPR173	brown
ABCA3	brown
PPP2R3A	brown
SRP9P1	brown
PARD3B	brown
SPIRE1	brown
PTPN13	brown
USP51	brown
NEO1	brown
FIGN	brown
PAX6	brown
KAZN	brown
PTPRM	brown
TSC22D1	brown
PTGER4P2	brown
KLHL23	brown
ZCCHC14	brown
ZNF418	brown
KIF13B	brown
TRRAP	brown
DACT1	brown
CYP51A1	brown
ZBTB47	brown
LRCH2	brown
TTC28	brown
APCDD1	brown
PREX1	brown
SLC7A5	brown
PDE4DIP	brown
CDK2AP2P2	brown
LRP3	brown
SLC6A8	brown
PSD3	brown
KSR1	brown
PLXNA3	brown
ZKSCAN1	brown
PIGCP1	brown
USP49	brown
TTPA	brown
ARHGAP32	brown
CHERP	brown
VN1R107P	brown
CYCSP34	brown
ATP6V0E2	brown
CADM4	brown
ZNF818P	brown
ALG1L6P	brown
TCF4	brown
SDK2	brown
RGP1	brown
CORO2B	brown
HCFC1	brown
MED13L	brown
HSD17B1P1	brown
SLC4A3	brown
TAS2R5	brown
GPSM2	brown
AK3P3	brown
SLC20A2	brown
CERS6	brown
ARHGEF10L	brown
DZIP1	brown
ATP2B4	brown
PBX1	brown
NCOR2	brown
PRKXP1	brown
TRIM46	brown
PTPRO	brown
FAM168A	brown
TEAD1	brown
ERF	brown
AGO2	brown
LRRC1	brown
PLXNA2	brown
ARID5B	brown
FBXL7	brown
RERE	brown
SARM1	brown
SUN2	brown
CABIN1	brown
SATB2	brown
TOB2P1	brown
MAML2	brown
HOMER1	brown
ZC3H7B	brown
SYNGAP1	brown
ZNF609	brown
RAI1	brown
ZFP3	brown
ZNF334	brown
SP8	brown
MYO18A	brown
EDC4	brown
ERC1	brown
FOXK1	brown
ZNF577	brown
FYN	brown
PRKX	brown
AMOTL1	brown
STAG1	brown
PCMTD2	brown
AK4P1	brown
FMN2	brown
ALDH1L2	brown
ABL1	brown
ZHX2	brown
PCDHGA2	brown
DAG1	brown
UBAP2	brown
DST	brown
VASH1	brown
GPM6B	brown
TBC1D14	brown
GPR137C	brown
HERC2P9	brown
PRR12	brown
ZBED3	brown
TSSK4	brown
DCT	brown
SH3RF3	brown
SV2A	brown
SRC	brown
CBX5	brown
SPTAN1	brown
TTC3	brown
CASKIN2	brown
PI4KAP2	brown
APBB2	brown
ANTXR1	brown
FOXO3B	brown
ARL10	brown
MSI2	brown
ARHGAP39	brown
AKAP7	brown
HLTF	brown
PTPN21	brown
MIDN	brown
LIMCH1	brown
PPP1R26	brown
NF1	brown
CCDC88C	brown
ZNRF3	brown
AKT1	brown
MAST4	brown
TRPS1	brown
NFAT5	brown
ARHGEF6	brown
BZW1P2	brown
FOXRED2	brown
HDAC9	brown
TECPR2	brown
NR2F1	brown
LDLRAD3	brown
ZMIZ1	brown
FHL1	brown
NOMO2	brown
DNMT3A	brown
C9orf72	brown
VN1R1	brown
SLC2A6	brown
PATZ1	brown
ST8SIA1	brown
TRIQK	brown
QKI	brown
INTS1	brown
ZNF697	brown
ARID1A	brown
DENND5B	brown
FBXL19	brown
KIAA1671	brown
CACHD1	brown
ANKRD52	brown
LUC7L3	brown
CREBBP	brown
NDST1	brown
PELI2	brown
TOB2	brown
GHR	brown
NUMA1	brown
ZNF775	brown
PHKA1	brown
DISC1	brown
TRIM66	brown
ZNF853	brown
ZNF275	brown
SEC14L1	brown
PHRF1	brown
SLC9A7	brown
ZNF445	brown
RORA	brown
ANKFY1	brown
TSHZ1	brown
ZNF292	brown
SMAD3	brown
NFIC	brown
TNRC6A	brown
NBPF3	brown
KDM4B	brown
MID2	brown
PRRC2A	brown
TFDP2	brown
ZMAT3	brown
ZNF337	brown
SCRIB	brown
UBE4A	brown
ZKSCAN8	brown
TBC1D16	brown
MYEF2	brown
SUGP2	brown
SORBS1	brown
STAG3	brown
GTPBP1	brown
CHD2	brown
KIAA2026	brown
ZSWIM4	brown
ARHGEF17	brown
ENAH	brown
ZC3H13	brown
ZNF608	brown
ZNF253	brown
PKDCC	brown
DPY19L3	brown
ABHD17C	brown
GAB2	brown
HFM1	brown
WLS	brown
CLUHP3	brown
IRF2BPL	brown
LMTK2	brown
PTPN11	brown
ARHGAP42	brown
BICD1	brown
NIN	brown
CSNK1E	brown
CAMSAP1	brown
GLG1	brown
GAS2L1	brown
ZNF219	brown
CIC	brown
ARHGAP20	brown
POMT2	brown
TJP1	brown
NUMBL	brown
NR2C2	brown
DYNC1LI2	brown
ARHGAP31	brown
PCDHGA6	brown
SYNE1	brown
SIPA1L3	brown
ATF7IP	brown
ZNF415	brown
NEURL4	brown
CAD	brown
YLPM1	brown
NUDT4	brown
GRAMD4	brown
MDC1	brown
DYNC1H1	brown
SLC41A1	brown
ADCY10P1	brown
C15orf39	brown
NCKAP5	brown
BCL9	brown
FOXN3	brown
HIVEP2	brown
ZNF629	brown
GSTA4	brown
GPD1L	brown
NOP9	brown
TET3	brown
USP34	brown
SHROOM4	brown
POSTN	green
MEOX2	green
CA9	green
DMRTA2	green
MMP9	green
COL1A1	green
FMOD	green
TRDC	green
COL6A2	green
NPNT	green
STAC	green
IGF2BP2	green
ADM	green
COL5A1	green
CCDC8	green
METTL7B	green
COL3A1	green
VEGFA	green
COL6A3	green
EYA4	green
COL1A2	green
HS3ST3B1	green
THBS1	green
PCOLCE2	green
LOX	green
CA12	green
LUM	green
TWIST1	green
RGS6	green
CTHRC1	green
FABP7	green
OCIAD2	green
MXRA5	green
SEMA3A	green
ETV4	green
MCHR1	green
TNFAIP6	green
SCG2	green
DES	green
KCNE4	green
STC2	green
C1QTNF1	green
CREB3L1	green
COL22A1	green
HILPDA	green
MFAP4	green
CHL1	green
AEBP1	green
SPRY4	green
AGMO	green
LPL	green
OXTR	green
DUSP4	green
AKAP12	green
STC1	green
FBLIM1	green
PDGFD	green
HAP1	green
[truncated: 3,002 more rows]
